# Supplementary material for: DDX3 depletion represses translation of mRNAs with complex 5′ UTRs
Source: Nucleic Acids Res. 2021 Apr 27;49(9):5336–50. doi: 10.1093/nar/gkab287 (PMC8136831; doi:10.1093/nar/gkab287)
Supplement: gkab287_Supplemental_Files [file gkab287_supplemental_files.zip]

Archive with 6 entries (6 files):
- supplemental information.pdf
- Table S1-Suppl_DE_tables.xlsx
- Table S2-Suppl_Peaks.tsv
- Table S3-Suppl_read_stats.tsv
- Table S4-sequences of 5utr reporters-v2.docx
- Table S5-siRNA sequences.csv
