# Supplementary material for: DDX3 depletion represses translation of mRNAs with complex 5′ UTRs
Source: Nucleic Acids Res. 2021 Apr 27;49(9):5336–50. doi: 10.1093/nar/gkab287 (PMC8136831; doi:10.1093/nar/gkab287)
Supplement: gkab287_Supplemental_Files [file gkab287_supplemental_files.zip › Table S1-Suppl_DE_tables.xlsx]

## Sheet: DE_siDDX3
gene_id

## Sheet: DE_degron
gene_id

## Sheet: DE_mut_wt
gene_id
