# Supplementary material for: DDX3 depletion represses translation of mRNAs with complex 5′ UTRs
Source: Nucleic Acids Res. 2021 Apr 27;49(9):5336–50. doi: 10.1093/nar/gkab287 (PMC8136831; doi:10.1093/nar/gkab287)
Supplement: gkab287_Supplemental_Files [file gkab287_supplemental_files.zip › Table S2-Suppl_Peaks.tsv]

seqnames	start	end	width	strand	ClusterID	ClusterSequence	ReadCount	ModeLocation	ModeScore	ConversionLocationCount	ConversionEventCount	NonConversionEventCount	conv_spec	region	newmode	peak_width
chr1	629289	629327	39	+	G4.1	ATGAATTCGAACAGCATACCCCCGATTCCGCTACGACCA	17	629294	0.807105699545014	2	5	71	0.0657894736842105	Non-coding genes	629317	39
chr1	629348	629380	33	+	G4.2	AAAACTTCCTACCACTCACCCTAGCATTACTTA	18	629363	0.707043327480657	5	7	82	0.0786516853932584	Non-coding genes	629360	33
chr1	629502	629535	34	+	G5.1	GGACTATGAGAATCGAACCCATCCCTGAGAATCC	35	629502	0.799542186965331	5	9	145	0.0584415584415584	Antisense	629519	34
chr1	629586	629615	30	+	G5.2	AATAAGCTATCGGGCCCATACCCCGAAAAT	130	629606	0.545528998374482	4	7	418	0.0164705882352941	Antisense	629600	30
chr1	629641	629708	68	+	G6.1	TTAATCCCCTGGCCCAACCCGTCATCTACTCTACCATCTTTGCAGGCACACTCATCACAGCGCTAAGC	39	629652	0.903891152213384	7	10	183	0.0518134715025907	Non-coding genes	629688	68
chr1	629863	629905	43	+	G6.2	TCTTCAACAATATACTCTCCGGACAATGAACCATAACCAATAC	17	629880	0.82071483109668	3	5	81	0.0581395348837209	Non-coding genes	629879	43
chr1	630706	630752	47	+	G11.1	AAGAGCCTTCAAAGCCCTCAGTAAGTTGCAATACTTAATTTCTGCAA	38	630752	0.710387880987281	5	5	272	0.0180505415162455	Antisense	630735	47
chr1	630884	630918	35	+	G13.1	AACTGGCTTCAATCTACTTCTCCCGCCGCCGGGAA	33	630918	0.998450083293922	4	5	160	0.0303030303030303	Antisense	630908	35
chr1	631070	631181	112	+	G14.1	ACTGATGTTCGCCGACCGTTGACTATTCTCTACAAACCACAAAGACATTGGAACACTATACCTATTATTCGGCGCATGAGCTGGAGTCCTAGGCACAGCTCTAAGCCTCCTT	121	631107	0.831194081280253	18	29	764	0.0365699873896595	Non-coding genes	631088	112
chr1	631235	631371	137	+	G15.1	CAACGTTATCGTCACAGCCCATGCATTTGTAATAATCTTCTTCATAGTAATACCCATCATAATCGGAGGCTTTGGCAACTGACTAGTTCCCCTAATAATCGGTGCCCCCGATATGGCGTTTCCCCGCATAAACAACA	86	631273	0.727754157399519	16	26	561	0.0442930153321976	Non-coding genes	631345	137
chr1	631472	631528	57	+	G16.1	AGGGAACTACTCCCACCCTGGAGCCTCCGTAGACCTAACCATCTTCTCCTTACACCT	43	631494	0.700147305921691	7	11	252	0.0418250950570342	Non-coding genes	631498	57
chr1	631743	631802	60	+	G20.1	GGAGGAGGAGACCCCATTCTATACCAACACCTATTCTGATTTTTCGGTCACCCTGAAGTT	57	631743	0.998840841850933	6	14	506	0.0269230769230769	Non-coding genes	631787	60
chr1	631813	631851	39	+	G20.2	TCCTACCAGGCTTCGGAATAATCTCCCATATTGTAACTT	14	631838	0.801461785990381	5	6	96	0.0588235294117647	Non-coding genes	631826	39
chr1	631866	631947	82	+	G21.1	AAAAGAACCATTTGGATACATAGGTATGGTCTGAGCTATGATATCAATTGGCTTCCTAGGGTTTATCGTGTGAGCACACCAT	51	631947	0.890859848286763	5	6	449	0.0131868131868132	Non-coding genes	631923	82
chr1	631959	632098	140	+	G21.2	AGGAATAGACGTAGACACACGAGCATATTTCACCTCCGCTACCATAATCATCGCTATCCCCACCGGCGTCAAAGTATTTAGCTGACTCGCCACACTCCACGGAAGCAATATGAAATGATCTGCTGCAGTGCTCTGAGCCC	180	631973	0.801950293340548	16	27	890	0.0294438386041439	Non-coding genes	632051	140
chr1	632112	632151	40	+	G22.1	TCTTTTCACCGTAGGTGGCCTGACTGGCATTGTATTAGCA	43	632135	0.731973059002321	7	10	302	0.032051282051282	Non-coding genes	632133	40
chr1	632276	632306	31	+	G23.1	CAGGCTACACCCTAGACCAAACCTACGCCAA	16	632291	0.819826663320402	2	4	30	0.117647058823529	Non-coding genes	632292	31
chr1	632345	632401	57	+	G24.1	CTTTCTTCCCACAACACTTTCTCGGCCTATCCGGAATGCCCCGACGTTACTCGGACT	58	632358	0.617940422681686	6	14	367	0.036745406824147	Non-coding genes	632376	57
chr1	632516	632685	170	+	G26.1	AAGTCCTAATAGTAGAAGAACCCTCCATAAACCTGGAGTGACTATATGGATGCCCCCCACCCTACCACACATTCGAAGAACCCGTATACATAAAATCTAGACAAAAAAGGAAGGAATCGAACCCCCCAAAGCTGGTTTCAAGCCAACCCCATGGCCTCCATGACTTTTTC	267	632620	0.898003043666434	15	25	959	0.0254065040650406	Non-coding genes	632638	170
chr1	632722	632758	37	+	G27.1	AAAGTTAAATTATAGGCTAAATCCTATATATCTTAAT	12	632739	0.760676204904074	3	3	84	0.0344827586206897	Non-coding genes	632726	37
chr1	632827	632869	43	+	G29.1	ATGATCACGCCCTCATAATCATTTTCCTTATCTGCTTCCTAGT	13	632854	0.682729208623422	3	4	119	0.032520325203252	Non-coding genes	632835	43
chr1	632894	632936	43	+	G29.2	CACAACAAAACTAACTAATACTAACATCTCAGACGCTCAGGAA	23	632894	0.946127988158026	3	6	108	0.0526315789473684	Non-coding genes	632926	43
chr1	632941	632970	30	+	G29.3	AAACCGTCTGAACTATCCTGCCCGCCATCA	12	632953	0.692017744538119	3	4	60	0.0625	Non-coding genes	632960	30
chr1	633091	633178	88	+	G31.1	ACTACGGCGGACTAATCTTCAACTCCTACATACTTCCCCCATTATTCCTAGAACCAGGCGACCTGCGACTCCTTGACGTTGACAATCG	97	633109	0.778039160664856	16	33	613	0.0510835913312693	Non-coding genes	633142	88
chr1	633404	633464	61	+	G33.1	AAATCTTTGAAATAGGGCCCGTATTTACCCTATAGCACCCCCTCTACCCCCTCTAGAGCCC	34	633464	0.792049912615546	7	9	210	0.0410958904109589	Non-coding genes	633442	61
chr1	633478	633536	59	+	G34.1	CTTAGCATTAACCTTTTAAGTTAAAGATTAAGAGAACCAACACCTCTTTACAGTGAAAT	43	633498	0.755913448301809	4	5	266	0.018450184501845	Non-coding genes	633520	59
chr1	633572	633620	49	+	G35.1	TTACCCCCATACTCCTTACACTATTCCTCATCACCCAACTAAAAATATT	32	633590	0.731505213189136	5	9	239	0.0362903225806452	Non-coding genes	633601	49
chr1	633661	633703	43	+	G35.2	AAAATAAAAAACTATAACAAACCCTGAGAACCAAAATGAACGA	36	633666	0.695997821664668	2	3	93	0.03125	Non-coding genes	633683	43
chr1	633722	633804	83	+	G36.1	CATTGCCCCCACAATCCTAGGCCTACCCGCCGCAGTACTGATCATTCTATTTCCCCCTCTATTGATCCCCACCTCCAAATATC	49	633748	0.780220228532622	9	14	294	0.0454545454545455	Non-coding genes	633745	83
chr1	633924	633971	48	+	G37.1	ATTTTTATTGCCACAACTAACCTCCTCGGACTCCTGCCTCACTCATTT	36	633925	0.733196432519219	8	11	227	0.046218487394958	Non-coding genes	633950	48
chr1	633989	634087	99	+	G37.2	ATCTATAAACCTAGCCATGGCCATCCCCTTATGAGCGGGCGCAGTGATTATAGGCTTTCGCTCTAAGATTAAAAATGCCCTAGCCCACTTCTTACCACA	117	634070	0.777258832090594	14	24	645	0.0358744394618834	Non-coding genes	634024	99
chr1	634126	634211	86	+	G38.1	TCGAAACCATCAGCCTACTCATTCAACCAATAGCCCTGGCCGTACGCCTAACCGCTAACATTACTGCAGGCCACCTACTCATGCAC	51	634149	0.748921623407058	6	10	230	0.0416666666666667	Non-coding genes	634166	86
chr1	634268	634318	51	+	G39.1	CATCTTCACAATTCTAATTCTACTGACTATCCTAGAAATCGCTGTCGCCTT	26	634301	0.747248856493696	6	10	205	0.0465116279069767	Non-coding genes	634305	51
chr1	634376	634407	32	+	G40.1	ATGACCCACCAATCACATGCCTATCATATAGT	29	634405	0.796583511075468	4	5	127	0.0378787878787879	Non-coding genes	634389	32
chr1	634431	634470	40	+	G41.1	CAGGGGCCCTCTCAGCCCTCCTAATGACCTCCGGCCTAGC	38	634431	0.904229112468354	3	3	147	0.02	Non-coding genes	634461	40
chr1	634516	634550	35	+	G42.1	ACTAACCAACACACTAACCATATACCAATGATGGC	24	634534	0.705569784798403	4	6	73	0.0759493670886076	Non-coding genes	634533	35
chr1	634804	634836	33	+	G45.1	AATCACCTGAGCTCACCATAGTCTAATAGAAAA	19	634831	0.718346857062338	4	6	99	0.0571428571428571	Non-coding genes	634824	33
chr1	634855	634911	57	+	G45.2	TCAAGCACTGCTTATTACAATTTTACTGGGTCTCTATTTTACCCTCCTACAAGCCTC	19	634888	0.671515210154239	5	8	183	0.0418848167539267	Non-coding genes	634883	57
chr1	1232372	1232413	42	+	G59.1	TGCGCGGCCGAGCCCGGGGACCCCAGGGCGATGTCGGGCCGC	14	1232387	0.918492713222816	3	4	14	0.222222222222222	Coding RNAs	1232389	42
chr1	1232549	1232586	38	+	G60.1	TGGGCGCGCTTTGCCGTGGGCACGGCCGGCCTGGGCGC	13	1232570	0.726854178179911	3	7	36	0.162790697674419	Coding RNAs	1232563	38
chr1	1232669	1232700	32	+	G60.3	AACCTCACGGCCAAGGTGCTGGCCATGCTGGC	15	1232676	0.648595126332179	5	9	43	0.173076923076923	Coding RNAs	1232688	32
chr1	1232935	1232976	42	+	G62.1	GCTCTCGGCCGACCTGGTGCACTACCTGCGCCTCAGCCGCGA	15	1232954	0.730038273041495	4	10	46	0.178571428571429	Coding RNAs	1232951	42
chr1	1232981	1233022	42	+	G62.2	CTGCGCGCCTGGCACAGCGAGGACGTGTCTCTGGGCGCCTGG	12	1232995	0.65125317583829	4	5	50	0.0909090909090909	Coding RNAs	1233007	42
chr1	1233379	1233419	41	+	G66.1	GCTTGTGGTCGCTGCGTCCCGGTCTGCGTTTGGGAGACCCC	13	1233419	0.855688469197468	7	8	75	0.0963855421686747	Coding RNAs	1233398	41
chr1	1233567	1233596	30	+	G67.2	ATCAGTGGCGTTTCTCACGTCTGCGTCTCA	11	1233596	0.552497714518485	4	5	73	0.0641025641025641	Coding RNAs	1233573	30
chr1	1308687	1308718	32	+	G75.1	TTGTGTACTTCCAGTACGTGGGCACCGACTTT	13	1308692	0.650337930532557	8	11	76	0.126436781609195	Coding RNAs	1308700	32
chr1	1399631	1399668	38	+	G91.1	AAGATGCCCACGTTCGCACAGAGACCCCGGATCGCGGA	11	1399668	0.670298341814082	4	9	17	0.346153846153846	Non-coding genes	1399647	38
chr1	1673288	1673318	31	+	G108.1	TGGAGCTGGAGATGAACTCGGACCTCAAGGC	23	1673300	0.928757721453759	2	5	28	0.151515151515152	Non-coding genes	1673319	31
chr1	2391918	2391958	41	+	G144.1	CCGTGAGGGAGACCGCGGCTCGGCCGTAGCGGAGCTGCGAG	16	2391932	0.623731210290321	3	9	30	0.230769230769231	Coding RNAs	2391942	41
chr1	6820198	6820231	34	+	G176.1	ATTCTGCGGAACTAGCACCTACTGTGTTCTCAAC	12	6820198	0.726348856032361	5	6	70	0.0789473684210526	Coding RNAs	6820220	34
chr1	7771857	7771909	53	+	G180.5	CTTAACCGTGGGCCTTCGCTCTCTTAAGCGAAAGCACGTTGCAAACCCCTGCT	21	7771887	0.599365109310422	8	12	99	0.108108108108108	Introns	7771880	53
chr1	7961716	7961770	55	+	G182.1	CATTTTCAGCCTGGTGTGGGGTGAGTGGTACCCAACGGGCCGGGGCGCCGCGTCC	38	7961757	0.824600992818902	11	29	211	0.120833333333333	Coding RNAs	7961747	55
chr1	7962780	7962828	49	+	G183.1	ATAAAAATGGCTTCCAAAAGAGCTCTGGTCATCCTGGCTAAAGGAGCAG	23	7962825	0.803184669857478	8	14	105	0.117647058823529	Coding RNAs	7962804	49
chr1	7962830	7962853	24	+	G183.2	GGAAATGGAGACGGTCATCCCTGT	11	7962830	0.710740381860518	3	4	43	0.0851063829787234	Coding RNAs	7962848	24
chr1	7962856	7962878	23	+	G183.3	ATGTCATGAGGCGAGCTGGGGTA	13	7962856	0.579130080154137	2	4	41	0.0888888888888889	Coding RNAs	7962865	23
chr1	7965355	7965415	61	+	G184.1	AAGACCCAGTACAGTGTAGCCGTGATGTGGTCATTTGTCCTGATGCCAGCCTTGAAGATGC	24	7965415	0.817126226576164	12	16	152	0.0952380952380952	Coding RNAs	7965389	61
chr1	7985076	7985106	31	+	G188.1	CTTAGAGAAACAGGCCGTTAGGAATCCATTC	11	7985101	0.665308058427607	5	7	40	0.148936170212766	Coding RNAs	7985089	31
chr1	7985234	7985260	27	+	G189.1	TACATTTCTAAGCCTTGTTTGCAGAAT	11	7985256	0.671145861864293	3	4	80	0.0476190476190476	Coding RNAs	7985237	27
chr1	10430837	10430874	38	+	G221.1	TTCTGGCCTTGCGATGAATCCTCGGTTTCCCCTTCTCA	15	10430855	0.654352464644082	7	12	106	0.101694915254237	Coding RNAs	10430848	38
chr1	11012654	11012756	103	+	G226.1	ATTTTGTGGGAGCGAAGCGGTGGCTGGGCTGCGCTTGGGTCCGTCGCTGCTTCGGTGTCCCTGTCGGGCTTCCCAGCAGCGGCCTAGCGGGTGAGTCGCGGAG	80	11012678	0.769021358211405	16	49	372	0.116389548693587	Coding RNAs	11012733	103
chr1	11013723	11013777	55	+	G227.1	AAAAGATGTCTGAATATATTCGGGTAACCGAAGATGAGAACGATGAGCCCATTGA	60	11013758	0.697554033825077	11	48	300	0.137931034482759	Coding RNAs	11013751	55
chr1	11023393	11023438	46	+	G230.1	AAGGCTGTGATATGGAACCAGAAGGCTGTCTGAACTTTTGAAACCT	13	11023410	0.628763057701439	5	6	97	0.058252427184466	Coding RNAs	11023410	46
chr1	11273325	11273359	35	+	G233.1	ACGGGTAGTAGGGGCGGCGCCGCTTGGCCTCGTGG	11	11273338	0.728991259107843	4	5	30	0.142857142857143	Coding RNAs	11273347	35
chr1	11273364	11273392	29	+	G233.2	TAAGACCCACTTGCTGTTGCCCCCGGACC	11	11273392	0.839903903955421	3	6	35	0.146341463414634	Coding RNAs	11273390	29
chr1	11273797	11273829	33	+	G237.4	TGGCTGTCCTGGCTGTGCACGGGGCCGGTAATT	12	11273807	0.598804924112403	6	8	58	0.121212121212121	Coding RNAs	11273817	33
chr1	11273913	11273962	50	+	G237.6	CCGCAGGATGTCGTCCGGTTCGGAGTCTTCCTCTACACGTTGGGCTGCGT	13	11273952	0.761217936757525	5	12	72	0.142857142857143	Coding RNAs	11273935	50
chr1	11736177	11736231	55	+	G239.1	CTGCGGCGCAGGTGCCCTCGGCCTGAGTCGGGATGGAGCTGCCTGCTGTGAACCT	17	11736209	0.763330707744556	6	10	76	0.116279069767442	Coding RNAs	11736207	55
chr1	11908219	11908260	42	+	G246.1	CGAGTGTGAGTCTGAAACCAATTTTTTGAGGCCTTGCGTTTC	445	11908251	0.5996297379474	11	28	4843	0.00574830630260727	Non-coding genes	11908251	42
chr1	15828259	15828280	22	+	G273.1	GTGCAGGTCTTCGGACGCAAGA	16	15828280	0.918732741450999	3	5	55	0.0833333333333333	Non-coding genes	15828264	22
chr1	15828296	15828325	30	+	G274.1	TGGCGCACTGCAAACGCGGCAATGGTCTCA	14	15828307	0.623896876459171	5	9	35	0.204545454545455	Non-coding genes	15828309	30
chr1	15828378	15828408	31	+	G275.1	CAAGCTGCTGGAGCCAGTTCTGCTTCTCGGC	12	15828378	0.584054550997401	7	13	72	0.152941176470588	Non-coding genes	15828389	31
chr1	15828449	15828475	27	+	G276.1	AGGGTGGTGGTCACGTGGCCCAGATTT	16	15828449	0.637494023261937	4	9	68	0.116883116883117	Non-coding genes	15828462	27
chr1	15828526	15828553	28	+	G277.1	TATGTGGATGAGGCTTCCAAGAAGGAGA	12	15828553	0.971979288818374	3	6	51	0.105263157894737	Non-coding genes	15828538	28
chr1	15848079	15848126	48	+	G278.1	AACCAGGCATCTCTGGGTGGGCAACTTACCCGAGAACGTGCGGGAAGA	15	15848126	0.695045867714638	7	11	47	0.189655172413793	Coding RNAs	15848105	48
chr1	15872926	15872962	37	+	G279.2	CGGTCAACAAAATGGGTGACAGAGACCTACGCACGGA	13	15872936	0.78541638750695	2	7	29	0.194444444444444	Coding RNAs	15872951	37
chr1	16395094	16395128	35	+	G325.1	AGCCTTTGGGTCCTGATGGGTCTCAAGGCTTCAAA	15	16395110	0.585348409607118	5	12	100	0.107142857142857	Coding RNAs	16395111	35
chr1	16395263	16395298	36	+	G326.1	CTGTGATCCCCCTTGCTCCGCCCACTGTGACCTTGA	11	16395281	0.771078303772505	3	5	55	0.0833333333333333	Coding RNAs	16395287	36
chr1	16740522	16740619	98	+	G341.1	ACCTGGCAGGGGAGATACCATGATCACGAAGGTGGTTTTCCCAGGGCGAGGCTTATCCATTGCACTCCGGATGTGCTGACCCCTGCGATTTCCCCAAA	283	16740547	0.879205415076464	9	15	1958	0.00760263558033452	Non-coding RNA isoforms	16740612	98
chr1	16740629	16740682	54	+	G341.2	CTCGACTGCATAATTTGTGGTAGTGGGGGACTGCGTTCGCGCTTTCCCCTGACT	140	16740675	0.84455923854974	13	26	1179	0.0215767634854772	Non-coding RNA isoforms	16740657	54
chr1	16861934	16861974	41	+	G342.1	AGTGGTAGAATTCTCGCCTCCCACGCGGGAGACCCGGGTTC	20	16861962	0.760043046359009	3	5	48	0.0943396226415094	Introns	16861960	41
chr1	16872581	16872637	57	+	G343.1	TGTCCCTGGTGGTCTAGTGGCTAGGATTCGGCGCTTTCACCGCCGCGGCCCGGGTTC	133	16872601	0.717752325218756	9	35	539	0.0609756097560976	Non-coding RNA isoforms	16872603	57
chr1	16896046	16896146	101	+	G344.1	TGCACTCCGGATGTGCTGACCCCTGCGATTTCCCCAAATGTGGGAAACTCGACTGCATAATTTGTGGTAGTGGGGGACTGCGTTCGCGCTTTCCCCTGACT	417	16896123	0.803823032897863	20	49	3069	0.0157152020525978	Non-coding RNA isoforms	16896075	101
chr1	19608194	19608232	39	+	G360.1	ATTTGGTGTCTGCCATATCTTTGCATCCTTCAATGACAC	19	19608203	0.717031266603381	7	10	204	0.0467289719626168	Non-coding RNA isoforms	19608218	39
chr1	19608352	19608382	31	+	G361.1	ATGTGGCCCAGAGGTGCAAGGAGCTGGGTAT	11	19608357	0.759644990113573	3	6	41	0.127659574468085	Non-coding RNA isoforms	19608370	31
chr1	20633561	20633607	47	+	G370.1	CAGGCGCTGGGCCGCGGCCTGCAGCTGGGTCGAGCGCTGCTGCTGCG	15	20633590	0.645649642995035	5	12	42	0.222222222222222	Coding RNAs	20633582	47
chr1	23691810	23691845	36	+	G394.1	TCCTGCTCTCCATCATGGCGGTGAGTAGCTGGGACC	22	23691823	0.626678259242527	6	16	108	0.129032258064516	Coding RNAs	23691828	36
chr1	23692618	23692739	122	+	G395.1	GGTGAAAAGGAGAACCCCATGCGGGAACTTCGCATCCGCAAACTCTGTCTCAACATCTGTGTTGGGGAGAGTGGAGACAGACTGACGCGAGCAGCCAAGGTGTTGGAGCAGCTCACAGGGCA	114	23692618	0.934905094426775	20	92	460	0.166666666666667	Coding RNAs	23692650	122
chr1	23693810	23693888	79	+	G396.1	GATACACTGTCAGATCCTTTGGCATCCGGAGAAATGAAAAGATTGCTGTCCACTGCACAGTTCGAGGGGCCAAGGCAGA	61	23693883	0.889433381824037	8	17	323	0.05	Coding RNAs	23693831	79
chr1	23694686	23694783	98	+	G397.1	CAACTTCTCAGATACTGGAAACTTTGGTTTTGGGATCCAGGAACACATCGATCTGGGTATCAAATATGACCCAAGCATTGGTATCTACGGCCTGGACT	42	23694686	0.844642012190338	13	22	239	0.0842911877394636	Coding RNAs	23694751	98
chr1	23695805	23695906	102	+	G398.1	GTAGGCCAGGTTTCAGCATCGCAGACAAGAAGCGCAGGACAGGCTGCATTGGGGCCAAACACAGAATCAGCAAAGAGGAGGCCATGCGCTGGTTCCAGCAGA	36	23695836	0.991257277020244	7	7	114	0.0578512396694215	Coding RNAs	23695807	102
chr1	23696349	23696403	55	+	G399.1	TGGGATCATCCTTCCTGGCAAATAAATTCCCGTTTCTATCCAAAAGAGCAATAAA	19	23696367	0.718309886681304	9	17	122	0.122302158273381	Coding RNAs	23696363	55
chr1	23959861	23959975	115	+	G418.1	AGAAGCTGGGGTGGCCGGCAGCTCGCTCATCGGTGTTCGTGGGCTTTGTCGGTCCGTGCCTCGTCTCTCCCTGGAAAGGGAGGGAGGCTTCGACGTCGAGAGGGAGCCGCTGCCG	39	23959961	0.856529054621882	16	32	183	0.148837209302326	Coding RNAs	23959878	115
chr1	23959981	23960018	38	+	G418.2	GTTCCGAGCTTGAAGTCAGTAAGTAGCGGCTGCGCTAA	11	23959987	0.657991977644374	7	10	56	0.151515151515152	Coding RNAs	23959987	38
chr1	23960943	23960997	55	+	G419.1	AAACTTGTGTGCTGAGGAGACTCAGATGTTGGCCTCAGCTCCTAGGCTGAACTCA	25	23960997	0.864577783056811	11	22	121	0.153846153846154	Coding RNAs	23960951	55
chr1	24643327	24643352	26	+	G425.1	ATGGACGCGGGATTTTTCCGCGTAAG	12	24643327	0.840433793961154	4	8	57	0.123076923076923	Coding RNAs	24643346	26
chr1	24745541	24745574	34	+	G435.1	AGCCGAGCCGGCCATGGCGTTGTCGATGCCGCTG	11	24745541	0.981071455686531	3	5	40	0.111111111111111	Coding RNAs	24745563	34
chr1	26169960	26170039	80	+	G469.1	TGGCCGGCCGGGCTGTTTCTGGCCATGGGTCGCTCCCGCCGGACAGGCGCGCACCGAGCGCACTCTCTAGCCCGGCAGAT	43	26170008	0.964383567728681	11	26	159	0.140540540540541	Coding RNAs	26169993	80
chr1	26170048	26170093	46	+	G469.2	AGCGGCGGCGGCCGGACTTGGATGAGATTCACCGCGAGCTGCGGCC	16	26170052	0.913006881024151	4	11	37	0.229166666666667	Coding RNAs	26170067	46
chr1	26234243	26234279	37	+	G472.1	ACCGCAGACGTGGTGGCTGCAGTCAGTCTTCCCGAGT	11	26234243	0.750080715270864	7	9	38	0.191489361702128	Coding RNAs	26234262	37
chr1	26472550	26472595	46	+	G476.1	AGCCCGCGCGCCGCTGCATCCCGCGTCCAGCACCTACGTCCCGCTG	28	26472550	0.995273904511587	3	6	66	0.0833333333333333	Coding RNAs	26472596	46
chr1	26921760	26921847	88	+	G500.1	AGAGTCGTTGGGCCCGGCGCGACCCGCAGGAGCGTAGAGAGCGCGGGACTAGAGTGCAGAGCTCCGGGACGTGGATCGGAGCCGGCGC	27	26921782	0.896081107928159	6	14	48	0.225806451612903	Coding RNAs	26921770	88
chr1	28236191	28236236	46	+	G527.1	TGACGGCGTTGGCGGCGCGGACGTGGCTTGGCGTGTGGGGCGTGAG	16	28236191	0.681912605334784	3	3	59	0.0483870967741935	Coding RNAs	28236206	46
chr1	28236238	28236275	38	+	G527.2	ACCATGCAAGCCCGAGGCTTCGGCTCGGATCAGGTACG	12	28236245	0.811885212500156	5	7	33	0.175	Coding RNAs	28236252	38
chr1	28259566	28259677	112	+	G533.1	AGCCCTGGCCCCTGCGGACTTCCGAGGCCGTGAAAACCCCTGCGCTGCGGCCCTTCCCAGGCCCCCGAGGCCGTTCGCCGTTCCCGAAGCCCGACTGGGGGAAGAGTCCAGC	38	28259660	0.842511502949103	10	28	99	0.220472440944882	Coding RNAs	28259581	112
chr1	28259744	28259797	54	+	G533.2	AGCTCCCCGGCGGCGCCCAGTCCCGGCTTCATTCGGGCGTCCCTCCGAAACCCA	19	28259755	0.782620603704096	5	15	48	0.238095238095238	Coding RNAs	28259749	54
chr1	28259810	28259881	72	+	G534.1	GGTCGTCGGCGAGCCGCGACCGGGTCCTGGCGCGCACCATGATCGTGGCGGACTCCGAGTGCCGCGCAGAGC	23	28259881	0.85109678121088	8	15	54	0.217391304347826	Coding RNAs	28259830	72
chr1	28281117	28281148	32	+	G549.1	ATGTGCCACAAGTGTTGTGGCCTTCCTGAACT	12	28281117	0.684950079513288	7	12	88	0.12	Coding RNAs	28281130	32
chr1	28506061	28506088	28	+	G561.1	CGCAGTGGTCGCTTCTTCTCCTTGGTAA	13	28506061	0.698490651442141	6	9	118	0.0708661417322835	Coding RNAs	28506074	28
chr1	28508136	28508186	51	+	G562.1	AAGGATTCCAAGTAACTCTTATTTGGTGAGTAAATCTGCTAATTGTTTTTT	15	28508150	0.795482201239183	9	15	164	0.0837988826815642	Coding RNAs	28508159	51
chr1	28508946	28508987	42	+	G564.1	CTTTGGCAGACTTGGAGCAAAAGATTGAGGTGCATTTCATGC	12	28508957	0.651053299449891	7	10	63	0.136986301369863	Non-coding RNA isoforms	28508970	42
chr1	28518275	28518317	43	+	G568.1	GCGCCGGAGTTCCTTGTGGCCGACGTGCACCAAGGTAGGTCTC	13	28518275	0.808571181055682	5	9	55	0.140625	Coding RNAs	28518299	43
chr1	28648618	28648736	119	+	G585.1	GAGTGGCACACGTAGGGCAACTCGATTGCTCTGCGTGCGGAATCGACATCAAGAGATTTCGGAAGCATAATTTTTTGGTATTTGGGCAGCTGGTGATCGTTGGTCCCGGCGCCCTTTCT	203	28648662	0.813070591528749	27	137	1679	0.0754405286343612	Non-coding genes	28648702	119
chr1	28736961	28737022	62	+	G587.1	CGGAGCCTGAGCCGCGCGCTGTGTCTCCGCTGCGTCCGCCGAGGCCCCCGAGTGTCAGGGAC	29	28737022	0.635519339301697	7	20	107	0.15748031496063	Coding RNAs	28736993	62
chr1	28737112	28737164	53	+	G588.1	CTGAGAGCCATGTCGGCCAGCAGCCTCTTGGAGCAGGTACAGGCCCGGCCCGC	29	28737164	0.965295392124234	7	22	99	0.181818181818182	Coding RNAs	28737142	53
chr1	30843893	30843926	34	+	G602.1	TGGCTAGGCGGGTGTCCCCTTCCTCCCTCACCGC	17	30843898	0.706552265950991	4	6	110	0.0517241379310345	Non-coding genes	30843902	34
chr1	32181264	32181307	44	+	G630.1	GTCTGGGGCCCTTCGTGATGTCTCTGAGGAGCTGAGCCGCCAAC	12	32181307	0.93045292836883	5	6	58	0.09375	Coding RNAs	32181290	44
chr1	32222411	32222454	44	+	G642.1	ACGTTGCGGCCTTCCTCGCGTCACAGCCGGGATGGTGAGTTTCA	29	32222434	0.714715119664558	6	14	146	0.0875	Coding RNAs	32222429	44
chr1	32222541	32222607	67	+	G643.1	CCGATCCTACTGCAGGGCCATGAGCGGTCCATTACGCAGATTAAGTATAACCGCGAAGGAGACCTCC	36	32222600	0.730724489718887	12	34	138	0.197674418604651	Coding RNAs	32222564	67
chr1	32825329	32825360	32	+	G660.1	CATTTTGACAAGTCTCCTGAAAGGAACAGCTA	13	32825337	0.611217761941176	5	7	64	0.0985915492957746	Coding RNAs	32825342	32
chr1	36089025	36089070	46	+	G673.1	GAGGCCCACGACACCGTCGACCTGACGTCAGTCCTGCGTCATGTCC	12	36089025	0.967056507652478	6	8	44	0.153846153846154	Coding RNAs	36089047	46
chr1	37793883	37793922	40	+	G701.1	TCTTCTTTCGCGGGTCACGCGGCCTGACTCAGGCCCCTGC	20	37793920	0.826877393461613	6	15	76	0.164835164835165	Coding RNAs	37793895	40
chr1	37793928	37793998	71	+	G701.2	TGGCCCCGAAACTCGCCGTTCGCTGGGCCTTGCGTTGCACTCGGCGTGCAGTTCCCCCTCGGCTCGCGGCC	20	37793937	0.826154795901751	7	10	82	0.108695652173913	Coding RNAs	37793939	71
chr1	37794221	37794281	61	+	G702.1	CCTGGTGCTGCTCTTCGCCTTCGGCACCCTCATGGGTCTGCGCACGCTCAAGGCTCCGGAC	23	37794281	0.802656992598524	12	21	125	0.143835616438356	Coding RNAs	37794244	61
chr1	38708935	38708967	33	+	G714.1	GCTCTCCCTGGTGGCCGCGATGCTGCTGCTGCT	13	38708946	0.735746269449364	5	7	79	0.0813953488372093	Non-coding genes	38708950	33
chr1	38991291	38991335	45	+	G715.1	GGAGCCGGCTTGGCTGGCGAGCCCGGCTGAGGAGCCTCTTGGGCC	21	38991291	0.715364793987898	6	15	71	0.174418604651163	Coding RNAs	38991316	45
chr1	38991340	38991482	143	+	G715.2	TTACCGCCGCGTCCGCTCCCGGTCCCTGGCCCCTCAGCGGCATGGCGTGCGGGGCGACGCTGAAGCGGCCCATGGAGTTCGAGGCGGCGCTGCTGAGCCCCGGCTCCCCGAAGCGGCGGCGCTGCGCCCCTCTGCCCGGCCCC	85	38991356	0.684158981097546	17	47	267	0.14968152866242	Coding RNAs	38991360	143
chr1	39026350	39026414	65	+	G724.1	AGTCGTTCTGAAGCGGCGGCCAGAGAAGAGTCAAGGGCACGAGCATCGGGTAGGTAGGGGCTGCT	27	39026368	0.824294197502671	9	17	76	0.182795698924731	Coding RNAs	39026394	65
chr1	39028726	39028834	109	+	G725.1	TGCCTTTCTTGGACATCCAGAAAAGGTTCGGCCTTAACATAGATCGATGGTTGACAATCCAGAGTGGTGAACAGCCCTACAAGATGGCTGGTCGATGCCATGCTTTTGA	52	39028773	0.725212984061162	22	38	291	0.115501519756839	Coding RNAs	39028732	109
chr1	39028860	39028893	34	+	G725.2	GGAATCGGTTATACTCGGGCAGAGAAAGAGTGCA	11	39028886	0.663166142565574	4	4	39	0.0930232558139535	Coding RNAs	39028876	34
chr1	39738907	39738936	30	+	G730.1	ACCACCAAGCGCGTCTTGTACGTGGGTGAG	13	39738907	0.946738067577659	4	11	58	0.159420289855072	Coding RNAs	39738914	30
chr1	39962971	39962999	29	+	G735.1	AGTGCTCCAAGGAGGTGGCCACCGCCATC	11	39962978	0.72228657897132	2	3	27	0.1	Non-coding RNA isoforms	39962984	29
chr1	42456583	42456621	39	+	G751.1	GGTAGCCGAGTTCCCCCAGCCTCCCGGTGCTGCGCGCTG	12	42456596	0.667766143158451	4	6	35	0.146341463414634	Coding RNAs	42456598	39
chr1	42696661	42696694	34	+	G762.1	TTACAGGTCCTGGTGGTGTTCCAGTTCAAGGCAG	16	42696668	0.631726325747467	4	4	109	0.0353982300884956	Coding RNAs	42696695	34
chr1	42696733	42696766	34	+	G762.2	CACGTCGTAGGGGTCCTCCACGCAATTACCAGCA	13	42696733	0.820258461961632	3	5	55	0.0833333333333333	Coding RNAs	42696747	34
chr1	42700949	42701012	64	+	G765.1	AAAAGCAGCCGATCCACCAGCTGAGAATTCGTCCGCTCCCGAGGCTGAGCAGGGCGGGGCTGAG	30	42700949	0.978986608224304	5	7	110	0.0598290598290598	Coding RNAs	42700972	64
chr1	43358982	43359014	33	+	G770.1	GGTCGGAACTGCTCCGGAGGGCACGGTGAGAGG	13	43358982	0.926440481268435	4	6	33	0.153846153846154	Coding RNAs	43359000	33
chr1	43359182	43359225	44	+	G771.1	AACTGCAAGGACCCCTCCCCCTGCGGGCGCTCCCATGGCACAGT	31	43359182	0.791189193784821	5	23	86	0.211009174311927	Coding RNAs	43359208	44
chr1	43359227	43359271	45	+	G771.2	CGCGTTCGAGAGTGACCTGCACTCGCTGCTTCAGCTGGATGCACC	15	43359232	0.604891999794473	8	12	69	0.148148148148148	Coding RNAs	43359249	45
chr1	43974960	43974989	30	+	G789.1	AGACTGCGGGACGGACGGTGGACGCTGGGA	17	43974989	0.622926033590268	3	11	33	0.25	Coding RNAs	43974971	30
chr1	43975045	43975111	67	+	G790.1	CGGGGCTAGCACTGCTCTACTCCGGGGTCTTCGTGGCCTTCTGGGCCTGCGCGCTGGCCGTGGGTGA	25	43975045	0.700358277347043	11	17	152	0.100591715976331	Coding RNAs	43975069	67
chr1	43976107	43976178	72	+	G792.1	CGCCCTTCATGTGGTCCAACCTGGGCATTGGCCTAGCTATCTCCCTGTCTGTGGTTGGGGCAGCCTGGTGAG	22	43976124	0.758258551843589	8	14	140	0.0909090909090909	Coding RNAs	43976128	72
chr1	43979477	43979505	29	+	G798.1	CGGAGCGGCGTCCCCTGCTGAGCCCCGAG	12	43979505	0.923127566553737	1	3	32	0.0857142857142857	Coding RNAs	43979480	29
chr1	44775548	44775624	77	+	G815.1	AACCGAACCGTGAATCTTTGCGGTTTCTCTTTCCAGCCAGCGCCGAGCGATGGGTGAGTGTCGCTCTGCATTGAGGC	48	44775590	0.80401264397299	11	33	276	0.106796116504854	Coding RNAs	44775599	77
chr1	44776038	44776099	62	+	G816.1	CTCTCGGGACAACTGGCACAAGCGCCGCAAAACCGGGGGCAAGAGAAAGCCCTACCACAAGA	50	44776071	0.977033192003249	3	11	46	0.192982456140351	Coding RNAs	44776044	62
chr1	44776100	44776154	55	+	G816.2	AGCGGAAGTATGAGTTGGGGCGCCCAGCTGCCAACACCAAGGTGGGTGCGAGCGT	69	44776106	0.670493807800503	6	36	215	0.143426294820717	Coding RNAs	44776120	55
chr1	44776676	44776783	108	+	G817.1	TTGGCCCCCGCCGCATCCACACAGTCCGTGTGCGGGGAGGTAACAAGAAATACCGTGCCCTGAGGTTGGACGTGGGGAATTTCTCCTGGGGCTCAGAGTGTGAGTGAG	79	44776698	0.78237775394963	17	41	421	0.0887445887445888	Coding RNAs	44776753	108
chr1	44777627	44777693	67	+	G818.1	AACAAGGATCATCGATGTTGTCTACAATGCATCTAATAACGAGCTGGTTCGTACCAAGACCCTGGTG	27	44777653	0.747153110978408	11	18	153	0.105263157894737	Coding RNAs	44777667	67
chr1	44777695	44777801	107	+	G818.2	AGAATTGCATCGTGCTCATCGACAGCACACCGTACCGACAGTGGTACGAGTCCCACTATGCGCTGCCCCTGGGCCGCAAGAAGGGAGCCAAGCTGGTGCGTGTTACT	81	44777717	0.877103545323239	15	34	310	0.0988372093023256	Coding RNAs	44777726	107
chr1	44778083	44778142	60	+	G819.2	AATCAGCAGTCTCCTGGAGGAGCAGTTCCAGCAGGGCAAGCTTCTTGGTGAGAAGGCTGT	63	44778090	0.9198907810899	9	15	378	0.0381679389312977	Coding RNAs	44778128	60
chr1	44778577	44778641	65	+	G822.1	GTGCATCGCTTCAAGGCCGGGACAGTGTGGCCGAGCAGATGGCTATGTGCTAGAGGGCAAAGAGT	26	44778606	0.576646148660181	5	6	86	0.0652173913043478	Coding RNAs	44778579	65
chr1	44778646	44778688	43	+	G822.2	GTTCTATCTTAGGAAAATCAAGGCCCGCAAAGGCAAATAAATC	19	44778657	0.745488351125613	4	8	55	0.126984126984127	Coding RNAs	44778673	43
chr1	45584117	45584181	65	+	G839.1	CGTTCGCTGGTTCGCCACCTCAGGGGAACGATGGCCATGGAGTCCACAGCCACTGCCGCCGTCGC	16	45584161	0.9001765442087	8	14	66	0.175	Coding RNAs	45584129	65
chr1	46303711	46303784	74	+	G850.1	AACTGGGTTAGGTGCCGCTGTTGCTGCTCGTGTTGAATCTAGAACCGTAGCCAGACATGGGACTGGAGGACGAG	30	46303760	0.815653274129766	11	23	196	0.105022831050228	Coding RNAs	46303739	74
chr1	46310201	46310260	60	+	G851.1	GTGTAAAGGCCCGGGAGCGGCTAGAGCTCTGTGATGAGCGTGTATCCTCTCGATCACATA	33	46310215	0.713530919203156	8	20	175	0.102564102564103	Coding RNAs	46310243	60
chr1	46316671	46316725	55	+	G854.1	TTGTGTAACTGTAAGTTCACATGAACCTCATGGGTTTGGCTTAGGCTGGTAGCTT	19	46316689	0.770137194840271	10	12	155	0.0718562874251497	Coding RNAs	46316704	55
chr1	47333918	47333954	37	+	G857.1	CCCTCAGCGTCCGGCCGAGGCGCGGTGTATGCTGAGC	13	47333948	0.677037577695492	2	4	51	0.0727272727272727	Coding RNAs	47333934	37
chr1	50968994	50969041	48	+	G863.1	CGGTGCGGCCAAGGAGGAAGCAGTGCTGCCAGGCTCTGCTCCAGGGCA	12	50969004	0.821860759869418	4	9	26	0.257142857142857	Coding RNAs	50969010	48
chr1	51236546	51236594	49	+	G872.1	CAGCGGAGCCCGCGGCCCAGCCTTGATCCCCCAACCCCGGGGGCTGGCA	18	51236546	0.948496636029469	2	10	38	0.208333333333333	Coding RNAs	51236581	49
chr1	51236635	51236669	35	+	G872.2	CTCCGCCTGATCCCCGGCCTGTCGCCCGACCCCAC	12	51236669	0.910155300090859	3	8	30	0.210526315789474	Coding RNAs	51236661	35
chr1	52056322	52056394	73	+	G881.1	TGAGGCAGCCATCTTTCTCTTGCCGCGTGCTGGTGTTGGAGGACCCTCCCTGCTTCAGGTGAGACCCCCGGCG	32	52056394	0.983386782761327	10	20	216	0.0847457627118644	Coding RNAs	52056352	73
chr1	52994686	52994709	24	+	G894.1	TACCTTGAGGCGAGCAAAAAAATT	11	52994699	0.696826484398694	2	4	30	0.117647058823529	Coding RNAs	52994694	24
chr1	54200250	54200286	37	+	G898.1	TTGGCGTCCGGGCCCGCAAGGCGGGCGCTAGCTGGCT	11	54200267	0.781116325995376	5	7	27	0.205882352941176	Coding RNAs	54200258	37
chr1	62437095	62437192	98	+	G912.2	GCGGTTCAGGCGTTCGGCGAGCGGGGCCGCTGCTTGTTGCGCTCCTGGCTCTCCCGGGGCGGGCGCAGATGGGCGCCGCTCCCGGGATGTAGTTGGTG	91	62437096	0.68500595032659	16	60	341	0.149625935162095	Coding RNAs	62437158	98
chr1	62437246	62437412	167	+	G913.1	TGGTCACTCCCCCGCGGGGAGGGCGAGCCGACCAGATTTTCCTGGGGCCGGGGACCCGGCGGGCTCGGGGCAGGGACTCACCTGTCGCACCCACACTCATTCGGGTTGGACTTGCCGGCGTCACCGCCGCGGACTTCGCTTTGGGCCATGACCAGGTAAGGAGGGCC	93	62437268	0.965336430377757	23	56	330	0.145077720207254	Coding RNAs	62437363	167
chr1	62439816	62439895	80	+	G914.1	AACTTTCCTCTATAAATTAACTCTTGACACTCCTTGGGATTTGAAGAAAAAAATGCCTGGTGTCATACCTAGTGAAAGTA	64	62439866	0.810251612367996	22	49	414	0.105831533477322	Coding RNAs	62439845	80
chr1	70205736	70205771	36	+	G951.1	TCCGTTGCCGGTGCCGGCCTAGCGTCCTGGAATTAC	14	70205748	0.737252619239883	6	10	72	0.121951219512195	Coding RNAs	70205749	36
chr1	76699768	76699805	38	+	G972.1	CAGCGCCTCGGCTCCAGCGCCATGGCGCCCTCCAGGAA	18	76699781	0.768669287615941	3	12	32	0.272727272727273	Non-coding genes	76699793	38
chr1	76699936	76699988	53	+	G973.1	GACTTCGCCCGGCAGAAGCTAGATCCCAAGATTGCTGTGGCTGCGCAGAACTG	21	76699965	0.729044936427935	6	14	82	0.145833333333333	Non-coding genes	76699946	53
chr1	77129113	77129150	38	+	G979.1	AATGGTTCGCTACTCACTTGACCCGGAGAACCCCACGA	32	77129143	0.832143491209461	4	11	126	0.0802919708029197	Non-coding genes	77129135	38
chr1	77129484	77129515	32	+	G983.1	AGATGCGCCGCCGGACCTACAGAGCTCATGGT	17	77129484	0.890472259684069	2	5	71	0.0657894736842105	Non-coding genes	77129491	32
chr1	86704622	86704649	28	+	G1012.1	TCTCCGGCTCGCCCGCGGGGCCCATCGT	11	86704635	0.913364947649511	3	7	25	0.21875	Coding RNAs	86704628	28
chr1	87328687	87328725	39	+	G1018.1	CTGCGACTGCTCCCGGCCGGAGGTGCAGGGAGCTCAGCC	18	87328693	0.72201697599585	3	12	40	0.230769230769231	Intergenic space	87328700	39
chr1	87328875	87328948	74	+	G1019.1	AACTTGCAGCAGCGATTGCAGCAGTTGCTGCCGCTGCGCCGCGCCTGAAGCCGCGCCGCGCGGGCCGAGGGCTC	39	87328934	0.94597235288939	9	26	129	0.167741935483871	Coding RNAs	87328899	74
chr1	87328951	87328988	38	+	G1019.2	GCAGCTGCTCGCGCGCAGTCGGAGGCGGAGAAGGACGA	21	87328984	0.957367300794246	3	5	37	0.119047619047619	Coding RNAs	87328969	38
chr1	87328994	87329054	61	+	G1019.3	GAGACTGACACTTCTGCTCCCGGCCGCCCGGCACTTACGCGGGGGCCCCCCAACCCGCCCC	41	87329054	0.965142394273435	6	26	129	0.167741935483871	Coding RNAs	87329014	61
chr1	87329172	87329247	76	+	G1020.1	TGGAAGCCGAGCGGCTTCGCTCGCATTTCACCGCCGCCGCCTCTCGCAATATTGCAATATAGGGGAAAAGCAGGTA	24	87329176	0.613695921977665	9	15	95	0.136363636363636	Coding RNAs	87329185	76
chr1	89686480	89686520	41	+	G1032.1	CCCGTGACAGAATTCCGGCAGTTCTCTGAGCAGCAGCCTGC	11	89686511	0.686990818033814	5	7	49	0.125	Coding RNAs	89686497	41
chr1	91328398	91328438	41	+	G1046.1	GGCCAAACTAATTGCTGATGTGGCCCCCAGTGCCACCCGGG	13	91328438	0.867406103938237	3	4	48	0.0769230769230769	Non-coding genes	91328411	41
chr1	91412664	91412690	27	+	G1048.1	TTTGGCTAAGATCAAGTGCAGTATTTG	17	91412690	0.82651569460896	1	6	117	0.0487804878048781	Intergenic space	91412672	27
chr1	92832044	92832133	90	+	G1051.1	TTCCCACCCCCTAGCGCCGCTGGGCCTGCAGGTCTCTGTCGAGCAGCGGACGCCGGTCTCTGTTCCGCAGGATGGTGAGTGGATGCCTCG	137	92832074	0.6183067423064	16	94	599	0.135642135642136	Coding RNAs	92832092	90
chr1	92833441	92833472	32	+	G1052.1	AATTTAGAAGACGACGAGGTACTGTCACCTTT	13	92833450	0.803313347450047	3	5	81	0.0581395348837209	Coding RNAs	92833451	32
chr1	92833542	92833661	120	+	G1053.1	CAGAGGGTAAAACTGATTATTATGCTCGGAAACGCTTGGTGATACAAGATAAAAATAAATACAACACACCCAAATACAGGATGATAGTTCGTGTGACAAACAGAGATATCATTTGTCAGG	103	92833597	0.756852864880295	19	64	618	0.093841642228739	Coding RNAs	92833635	120
chr1	92834808	92834842	35	+	G1054.1	GATAGTCTGCGCAGCGTATGCACACGAACTGCCAA	19	92834808	0.711219343016178	4	6	74	0.075	Coding RNAs	92834825	35
chr1	92836219	92836250	32	+	G1055.1	CTATGAAGGCCAAGTGGAGGTGACTGGTGATG	22	92836225	0.742166084225773	3	6	107	0.0530973451327434	Coding RNAs	92836239	32
chr1	92836268	92836333	66	+	G1055.2	ATTGATGGTCAGCCAGGTGCCTTCACCTGCTATTTGGATGCAGGCCTTGCCAGAACTACCACTGGC	31	92836309	0.790390914033231	13	21	184	0.102439024390244	Coding RNAs	92836282	66
chr1	92836344	92836385	42	+	G1055.3	TTGGTGCCCTGAAGGGAGCTGTGGATGGAGGCTTGTCTATCC	16	92836368	0.607071618524277	6	7	94	0.0693069306930693	Coding RNAs	92836359	42
chr1	92841780	92841835	56	+	G1057.1	AAATGTCCCTTGCTCAGAAGAAGGATCGGGTAGCTCAAAAGAAGGCAAGCTTCCTC	27	92841809	0.702330709734869	3	7	111	0.0593220338983051	Coding RNAs	92841803	56
chr1	92841838	92841901	64	+	G1057.2	AGCTCAGGAGCGGGCTGCTGAGAGCTAAACCCAGCAATTTTCTATGATTTTTTCAGATATAGAT	24	92841870	0.785303338825934	8	11	131	0.0774647887323944	Coding RNAs	92841856	64
chr1	93345951	93346003	53	+	G1060.1	CTGGAGGGACCACCGTTGCCGCGTCTTCGGCTTCCACGATCTGCGTTCGGGCT	18	93346003	0.587099975604699	9	14	82	0.145833333333333	Coding RNAs	93345981	53
chr1	93346057	93346084	28	+	G1061.1	ATTAGTTCCCAGGCGGCCGTCGCCGTTC	11	93346084	0.642484419737047	4	5	46	0.0980392156862745	Coding RNAs	93346071	28
chr1	93346220	93346246	27	+	G1063.1	AGAGCCGAGCCCGCTGGGTACCCGCCC	14	93346220	0.945815607215641	2	6	20	0.230769230769231	Coding RNAs	93346241	27
chr1	93346256	93346340	85	+	G1063.2	GCGAGGCCAGTGCCCCTGGATCTTGCCTCTGCTCCGACGCCGTTGGGGACCAGTTAGGCGACAGCGCCCGCCCCTCTGAGGAGAC	64	93346256	0.907117191984904	10	43	246	0.14878892733564	Coding RNAs	93346295	85
chr1	93346355	93346410	56	+	G1063.3	CCAGCCGCTCAAATTTCCGGACCACCGCGCTTTCCCCTCCTCAGCCTGGGCTGTGC	30	93346365	0.69790024770668	7	23	120	0.160839160839161	Coding RNAs	93346373	56
chr1	93346412	93346457	46	+	G1063.4	CTCTCTAGAATCCTCGGGCCCCCACTTTCTTCCCAAACTCATCCTA	20	93346421	0.729619495656819	6	13	99	0.116071428571429	Coding RNAs	93346437	46
chr1	93346469	93346510	42	+	G1063.5	CACGCGAGTGTTCCCAGCCCTCAAGCCAGCTGCTCCTCCGTT	11	93346469	0.743756213464982	5	7	51	0.120689655172414	Coding RNAs	93346489	42
chr1	93346529	93346565	37	+	G1063.6	CGCAAAGCACCCCCCGGGATCACTCTCCGAGGGCGAC	14	93346540	0.721978380092378	1	3	22	0.12	Coding RNAs	93346540	37
chr1	93346570	93346606	37	+	G1063.7	TGAGAAATCTCGGTGGAGTAGTGGACCAGAGCTGGGG	12	93346576	0.697384461032427	4	6	47	0.113207547169811	Coding RNAs	93346584	37
chr1	93346635	93346677	43	+	G1063.8	AGGAAGGTACTATGGCTTCCTCGTCTGGCAACGATGATGATCT	20	93346673	0.737931122423755	10	20	105	0.16	Coding RNAs	93346656	43
chr1	93847569	93847625	57	+	G1068.1	AGGTGGCTCCGTGGCGCAATGGATAGCGCATTGGACTTCTAGAGGCTGAAGGCATTC	99	93847588	0.839912814654933	10	77	328	0.190123456790123	Non-coding genes	93847591	57
chr1	96446897	96446925	29	+	G1075.1	CAGGTGTCGTGAAAACTACCCCTAAAAGC	14	96446897	0.736776007878037	4	10	54	0.15625	Intergenic space	96446913	29
chr1	96447118	96447176	59	+	G1078.1	GAAAGCTGAGCGTGAACGTGGTATCACCATTGATATCTCCTTGTGGAAATTTGAGACCA	16	96447174	0.795010579011579	7	8	103	0.0720720720720721	Non-coding genes	96447126	59
chr1	96447195	96447221	27	+	G1078.2	TCATTGATGCCCCAGGACACAGAGACT	11	96447210	0.843547293668667	1	3	30	0.0909090909090909	Non-coding genes	96447204	27
chr1	96448326	96448378	53	+	G1084.1	CCCTAATACCTGCCACCCCACTCTTAATCAGTGGTGGAAGAACGGTCTCAGAA	20	96448353	0.633056813283517	6	6	89	0.0631578947368421	Intergenic space	96448334	53
chr1	96721851	96721875	25	+	G1085.2	TGTCCGGTTCGGCAATGGACGGGTA	11	96721866	0.639106007224166	3	6	42	0.125	Coding RNAs	96721870	25
chr1	100038168	100038196	29	+	G1092.1	ACTAGCTGCTGGGGCCTGCCGCCCCGGGA	11	100038196	0.690150099149389	3	7	27	0.205882352941176	Coding RNAs	100038173	29
chr1	107056894	107056957	64	+	G1108.1	TGATCGCGGACCGCGTCCGCACCGATGCCTACCGCCTGGGTATCCTTCGGAACTGGGCAGCACT	19	107056917	0.798221815045961	7	15	66	0.185185185185185	Coding RNAs	107056913	64
chr1	108692349	108692455	107	+	G1116.1	CCCTGGCTGCCGGCTCGCCTTCTGCGTGGAGTTCTCGCGGTCTGGGTTTCGCTGTCTGCTCTTGGCCCGGGGTCATTTTGTCGGCGTCGGGTGCCCTCTCTTGCCCA	44	108692349	0.729179266120367	19	34	310	0.0988372093023256	Coding RNAs	108692446	107
chr1	108992397	108992426	30	+	G1120.1	TGCATATACGAAAAGCCACGAAGTATCTGA	11	108992403	0.627697006754064	3	5	27	0.15625	Non-coding genes	108992412	30
chr1	109213935	109214039	105	+	G1125.1	GGCTGAGTGCTGCGGCGCGATCCTTGCTTCCCTGAGCGTTGGCCCGGGAGGAAAGAAGATGGTGCTGGATCTGGATTTGTTTCGGGTGGATAAAGGAGGGGACCC	46	109213985	0.698385728171134	16	33	243	0.119565217391304	Coding RNAs	109213968	105
chr1	109214821	109214863	43	+	G1128.1	AGACATTGGCAGAGTTGGGCTAGAACCTGGAACTGCCGGATCT	14	109214836	0.620537564024315	4	5	56	0.0819672131147541	Non-coding RNA isoforms	109214847	43
chr1	111449483	111449574	92	+	G1167.1	CAGATTCTCCTATCGGGGTCACAGGGACGCTAAGATTGCTACCTGGACTTTCGTTGACCATGCTGTCCCGGGTGGTACTTTCCGCCGCCGCC	43	111449574	0.736652295572294	19	37	287	0.114197530864198	Coding RNAs	111449529	92
chr1	113169028	113169054	27	+	G1183.1	AGGAGTTCGTCAGAGCTCTGGCAGCCT	14	113169028	0.668067539742754	4	8	66	0.108108108108108	Non-coding genes	113169037	27
chr1	113905361	113905410	50	+	G1186.1	GGTTGGGAGTGTCCAGCGCCCTCCGCGATTTGGGCTCCAGCGGGCAGGGT	15	113905372	0.815051255709079	7	12	53	0.184615384615385	Coding RNAs	113905384	50
chr1	114536009	114536039	31	+	G1201.1	TAGTGAAGCCGGGACTGCCTTCATTCAGACC	11	114536027	0.600132496326754	3	7	44	0.137254901960784	Non-coding genes	114536020	31
chr1	115651311	115651348	38	+	G1207.1	ATTTCCAGACTCCTTGAGGTTTTAGGAGTCTGGTAGGT	12	115651334	0.672618467559369	4	5	95	0.05	Coding RNAs	115651333	38
chr1	116373304	116373330	27	+	G1213.1	AGCGGTAGCAGCCCGGGCGGCGGCAGC	13	116373330	0.609148673508391	1	4	4	0.5	Coding RNAs	116373318	27
chr1	116373387	116373495	109	+	G1214.1	GCGGCAGCCCTAGCTCCCTCCACTTGGCTCCCCTGGTCCCGCTCGCTCGGCCGGGAGCTGCTCTGTGCTTTTCTCTCTGATTCTCCAGCGACAGGACCCGGCGCCGGGC	43	116373495	0.987816422014475	14	23	211	0.0982905982905983	Coding RNAs	116373427	109
chr1	116384026	116384053	28	+	G1215.1	AAGTATGAGCCTGCAGCTGTTTCAGAAC	14	116384033	0.650751758575966	4	7	84	0.0769230769230769	Coding RNAs	116384033	28
chr1	116403900	116403943	44	+	G1239.1	TGTGCCTTCCCCTACTCTCTTCTCATCTTCGTATATGACGAAGT	13	116403928	0.762943486495763	3	4	97	0.0396039603960396	Coding RNAs	116403914	44
chr1	119711984	119712076	93	+	G1257.2	TTCTACTCACAGCGGCCGATTCCGAGGCCAACTCCAGCAATGGCTTTTGCAAATCTGCGGAAAGTGCTCATCAGTGACAGCCTGGACCCTTGC	27	119712065	0.837769459039703	12	16	124	0.114285714285714	Coding RNAs	119712015	93
chr1	121186937	121186974	38	+	G1275.1	AGTCTGCGCTGTTGCGGCTCCCGTTTGGGATTTGATTT	14	121186941	0.861046239729989	5	10	84	0.106382978723404	Coding RNAs	121186948	38
chr1	143691488	143691548	61	+	G1279.1	ATGGTAAGCACTCTGGACTCTGAATCCAGCGATCCGAGTTCGAGTCTCGGTGGAACCTTTC	46	143691512	0.75154933301677	13	38	271	0.122977346278317	Intergenic space	143691522	61
chr1	144412612	144412642	31	+	G1283.1	GGTGGTTTTCTCAGGGCGAGGCTTATCCGTT	26	144412626	0.878680410087778	7	16	142	0.10126582278481	Non-coding genes	144412628	31
chr1	144412708	144412744	37	+	G1283.3	GATAGTAGGGGACTGCGTTCGCGCTTTCCCCTGGTGC	53	144412718	0.555104887592752	9	29	369	0.0728643216080402	Non-coding genes	144412728	37
chr1	144419284	144419317	34	+	G1284.1	GGTTAGCGCATTCGGCTGTTAACCGAAAGGTTGG	21	144419284	0.751446458994229	8	18	93	0.162162162162162	Intergenic space	144419296	34
chr1	145157182	145157206	25	+	G1286.1	GTTCGCCTCACACGCGAAAGGTCCC	19	145157195	0.743215870592977	3	5	30	0.142857142857143	Intergenic space	145157200	25
chr1	145176948	145176973	26	+	G1288.1	GTCTAGTGGCTAGGATTCGGCGCTTT	29	145176957	0.731069521832523	6	13	171	0.0706521739130435	Antisense	145176963	26
chr1	145281182	145281230	49	+	G1290.1	TTGCGTTCCGGATGTGCTGACCCCTGCGATTTCCCCAAGTGTGGGAAAC	304	145281230	0.911630268447399	10	32	2015	0.0156326331216414	Non-coding genes	145281208	49
chr1	145287802	145287842	41	+	G1291.1	TAACCGAAAGGTTGGTGGTTCGAGCCCACCCAGGGACGCCT	42	145287831	0.810251539207376	4	4	95	0.0404040404040404	Intergenic space	145287833	41
chr1	145459680	145459716	37	+	G1292.1	CACTCTGGACTCTGAATCCAGCGATCCGAGTTCGAGT	25	145459680	0.727098774162655	8	19	89	0.175925925925926	Intergenic space	145459706	37
chr1	145824260	145824286	27	+	G1294.1	AGGGCGGTGGGCTCCACCTCGGCCTAG	11	145824260	0.802976830363865	4	6	33	0.153846153846154	Coding RNAs	145824270	27
chr1	146035692	146035766	75	+	G1297.1	TCCCTGGTGGTCTAGTGGTTAGGATTCGGCGCTCTCACCGCCGCGGCCCGGGTTCGATTCCCGGTCAGGGAAAGA	60	146035750	0.756411299384232	11	38	292	0.115151515151515	Antisense	146035714	75
chr1	146037061	146037135	75	+	G1298.1	GCGTTGGTGGTATAGTGGTGAGCATAGCTGCCTTCCAAGCAGTTGACCCGGGTTCGATTCCCGGCCAACGCAGTG	43	146037080	0.823947633880619	6	17	210	0.0748898678414097	Intergenic space	146037109	75
chr1	146038025	146038133	109	+	G1299.1	GCCGCCTGGTTAGTGGCTCGCCGTGATCGTATAGTGGTTAGTACTCTGCGTTGTGGCCGCAGCAACCTCGGTTCGAATCCGAGTCACGGCAGGTGGTTCTAACTTGCTG	108	146038099	0.728336246040186	23	70	637	0.099009900990099	Intergenic space	146038111	109
chr1	146039398	146039467	70	+	G1300.1	AGTGCCCGGCTAGCTCAGTCGGTAGAGCATGAGACTCTTAATCTCAGGGTCGTGGGTTCGAGCCCCACGT	43	146039420	0.744435023145003	10	32	194	0.141592920353982	Intergenic space	146039419	70
chr1	146376875	146376908	34	+	G1303.1	CACTCCGGATGTGCTGACCCCTGCGATTTCCCCA	308	146376877	0.61811044621304	8	21	2139	0.00972222222222222	Non-coding genes	146376897	34
chr1	146376909	146376973	65	+	G1303.2	AATGTGGGAAACTCGACTGCATAATTTGTGGTAGTGGGGGACTGCGTTCGCGCTTTCCCCTGATT	135	146376951	0.81263137537515	10	17	1104	0.0151650312221231	Non-coding genes	146376947	65
chr1	147073230	147073296	67	+	G1307.1	GATCGTATAGTGGTTAGTACTCTGCGTTGTGGCCGCAGCAACCTCGGTTCGAATCCGAGTCACGGCA	40	147073284	0.827892740382546	10	27	233	0.103846153846154	Intergenic space	147073250	67
chr1	148032790	148032864	75	+	G1315.1	GGTTCCATGGTGTAATGGTGAGCACTCTGGACTCTGAATCCAGCGATCCGAGTTCGAGTCTCGGTGGAACCTTTC	42	148032808	0.816910948998641	15	38	248	0.132867132867133	Intergenic space	148032842	75
chr1	148281365	148281417	53	+	G1318.1	GCCGTGATCGTATAGTGGTTAGTACTCTGCGTTGTGGCCGCAGCAACCTCGGT	30	148281383	0.735339898778385	7	23	202	0.102222222222222	Intergenic space	148281388	53
chr1	148522634	148522703	70	+	G1322.1	GAAGGCGCTTTTCTCATGGTCGCGGCTTATCCATTGCGTTCCAGATGTGCTGACCTCTGCGATTTCCCCA	27	148522634	0.703242934244095	12	19	183	0.0940594059405941	Non-coding genes	148522686	70
chr1	148522728	148522768	41	+	G1322.2	TTTGTGATAGTGGGGGGCTGCGTTCGTGCTTTCCCCTGGCG	13	148522734	0.593997662728644	9	10	99	0.0917431192660551	Non-coding genes	148522740	41
chr1	149832660	149833051	392	+	G1334.1	AGCTGTCTATCGGGCTCCAGCGGTCATGTCCGGCAGAGGAAAGGGCGGAAAAGGCTTAGGCAAAGGGGGCGCTAAGCGCCACCGCAAGGTCTTGAGAGACAACATTCAGGGCATCACCAAGCCTGCCATTCGGCGTCTAGCTCGGCGTGGCGGCGTTAAGCGGATCTCTGGCCTCATTTACGAGGAGACCCGCGGTGTGCTGAAGGTGTTCCTGGAGAATGTGATTCGGGACGCAGTCACCTACACCGAGCACGCCAAGCGCAAGACCGTCACAGCCATGGATGTGGTGTACGCGCTCAAGCGCCAGGGGCGCACCCTGTACGGCTTCGGAGGCTAGGCCGCCGCTCCAGCTTTGCACGTTTCGATCCCAAAGGCCCTTTTTAGGGCCGACC	1159	149832722	0.704268043143214	70	760	4943	0.133263194809749	Coding RNAs	149832812	392
chr1	149843144	149843177	34	+	G1338.1	GAGAGCTACTCCATCTACGTGTACAAGGTGCTGA	16	149843177	0.581370146055172	3	4	55	0.0677966101694915	Non-coding genes	149843146	34
chr1	149843252	149843287	36	+	G1339.1	GAGCGCATCGCGGGAGAGGCGTCCCGCCTGGCGCAC	11	149843287	0.660485891819642	2	3	17	0.15	Non-coding genes	149843261	36
chr1	149843322	149843363	42	+	G1339.2	CCAGACGGCCGTGCGCCTGCTGCTGCCCGGCGAGCTGGCCAA	12	149843322	0.794374123508473	5	7	30	0.189189189189189	Non-coding genes	149843334	42
chr1	149843415	149843443	29	+	G1340.1	GTGAGTCCCTGCCGGGACCTGGCGCTCGC	12	149843443	0.652448858884085	4	5	43	0.104166666666667	Non-coding genes	149843425	29
chr1	149851065	149851487	423	+	G1341.1	TTTCCCGATCGCCAGGCAGGAGTTTCTCTCGGTGACTACTATCGCTGTCATGTCTGGTCGTGGCAAGCAAGGAGGCAAGGCCCGCGCCAAGGCCAAGTCGCGCTCGTCCCGCGCTGGCCTTCAGTTCCCGGTAGGGCGAGTGCATCGCTTGCTGCGCAAAGGCAACTACGCGGAGCGAGTGGGGGCCGGCGCGCCCGTCTACATGGCTGCGGTCCTCGAGTATCTGACCGCCGAGATCCTGGAGCTGGCGGGCAACGCGGCTCGGGACAACAAGAAGACGCGCATCATCCCTCGTCACCTCCAGCTGGCCATCCGCAACGACGAGGAACTGAACAAGCTGCTGGGCAAAGTCACCATCGCCCAGGGCGGCGTCTTGCCTAACATCCAGGCCGTACTGCT…	745	149851144	0.973927890255404	65	598	3727	0.138265895953757	Coding RNAs	149851123	423
chr1	149851495	149851591	97	+	G1341.2	AAGGGCAAGTGAGGCTGACGTCCGGCCCAAGTGGGCCCAGCCCGGCCCGCGTCTCGAAGGGGCACCTGTGAACTCAAAAGGCTCTTTTCAGAGCCAC	96	149851530	0.933486995756583	12	64	363	0.149882903981265	Coding RNAs	149851535	97
chr1	149852608	149852739	132	+	G1342.1	GTTTTTCTCCCCGCCGCTGCGCTGGTAAGCCTGTGTTTTGGTTCGCTATGGCCCGTACTAAGCAGACTGCTCGCAAGTCGACCGGCGGCAAGGCCCCGAGGAAGCAGCTGGCCACCAAGGCGGCCCGCAAGA	482	149852739	0.974894329377784	22	376	2566	0.12780421481985	Coding RNAs	149852659	132
chr1	149852741	149853123	383	+	G1342.2	CGCGCCGGCCACGGGCGGGGTGAAGAAGCCGCACCGCTACCGGCCCGGCACCGTAGCCCTGCGGGAGATCCGGCGCTACCAGAAGTCCACGGAGCTGCTGATCCGCAAGCTGCCCTTCCAGCGGCTGGTACGCGAGATCGCGCAGGACTTTAAGACGGACCTGCGCTTCCAGAGCTCGGCCGTGATGGCGCTGCAGGAGGCCAGCGAGGCCTACCTGGTGGGGCTGTTCGAAGACACGAACCTGTGCGCCATCCACGCCAAGCGCGTGACCATTATGCCCAAGGACATCCAGCTGGCCCGCCGCATCCGTGGAGAGCGGGCTTAAGAAGTGGCGGTTCGGCCGGAGGTTCCATCGTATCCAAAAGGCTCTTTTCAGAGCCACC	569	149852741	0.974892419722741	57	361	2032	0.150856665273715	Coding RNAs	149852805	383
chr1	149886926	149887351	426	+	G1343.1	TTTGTTGCGAGGTTCTGAGCGTTGTCTGTGTTTAACCTTGATTTCAGTCATGTCTGGTCGTGGCAAACAAGGAGGCAAGGCCCGCGCCAAGGCCAAGTCGCGCTCGTCCCGCGCTGGCCTCCAGTTCCCGGTAGGGCGAGTGCACCGCTTGCTGCGCAAAGGCAACTACGCGGAGCGGGTGGGGGCCGGCGCGCCCGTCTACATGGCGGCGGTCCTCGAGTACCTGACCGCCGAGATCCTGGAGCTGGCGGGCAACGCGGCTCGGGACAACAAGAAGACGCGCATCATCCCTCGTCACCTCCAGCTGGCCATCCGCAACGACGAGGAACTGAACAAGCTGCTGGGCAAAGTCACCATCGCCCAGGGCGGCGTTTTGCCTAACATCCAGGCCGTTCTGTT…	469	149887351	0.977335685568798	60	341	2273	0.130451415455241	Coding RNAs	149886985	426
chr1	149887377	149887409	33	+	G1343.2	AAACCAAGACCAAAGGCTCTTTTTAGAGCCACC	33	149887377	0.97587986509963	5	31	165	0.158163265306122	Intergenic space	149887393	33
chr1	150211745	150211776	32	+	G1346.1	ACTAAGTTCGGCACCAATATGGTGACCTCCCA	18	150211776	0.784919918814107	4	5	83	0.0568181818181818	Non-coding genes	150211755	32
chr1	150364745	150364798	54	+	G1355.1	AAGGCCTCCTCCTCGTCGGCCTCTTCGGCAGGGGCTCTGGAGTCCTCGTTGGAT	17	150364772	0.772242015397033	6	8	86	0.0851063829787234	Coding RNAs	150364764	54
chr1	151008526	151008593	68	+	G1362.1	GCCTCTAGTCCCTGAGTCCCGGGCGGGCTGCATTCGTCGGGGAAACCTCTCCTCGACCAGGGGCACCT	27	151008572	0.673812214253099	7	10	103	0.0884955752212389	Coding RNAs	151008543	68
chr1	151198666	151198712	47	+	G1372.1	TTTTTTCAGATGTGGCTTGGTCTGGGCGCAAGGTCCCAGCAGCCAGC	17	151198712	0.968276557914663	7	15	112	0.118110236220472	Coding RNAs	151198691	47
chr1	153636577	153636638	62	+	G1415.1	CGGGATTCGAAGATGGCTGCACAGTCAGCGCCGAAAGTTGTGCTAAAAAGCACCACCAAGAT	27	153636632	0.745696221575713	7	20	84	0.192307692307692	Coding RNAs	153636580	62
chr1	153658736	153658769	34	+	G1423.1	AATTCGTGATGGCGGGGGCTGGTTCCGCCGCTGT	26	153658748	0.660220491333296	7	23	137	0.14375	Coding RNAs	153658748	34
chr1	153658815	153658845	31	+	G1424.1	TTTCGCCGAAGGGCTGCTGGAGTTCCTGCGA	12	153658844	0.731929787638343	6	10	61	0.140845070422535	Coding RNAs	153658831	31
chr1	153671261	153671323	63	+	G1429.1	GCAGCGGAAGCGTGCTGGGCCCATAACCCAGAGGTCGATGGATCGAAACCATCCTCTGCTATC	32	153671261	0.922008614693753	8	17	110	0.133858267716535	Intergenic space	153671277	63
chr1	153991201	153991231	31	+	G1431.1	CTTCATGGATGTGAAATGCCCAGGTGAGGAG	12	153991217	0.689666233199108	5	7	50	0.12280701754386	Coding RNAs	153991215	31
chr1	153991658	153991691	34	+	G1432.1	AAAGCAAGGCTTACAGAAGGTAAATGGTTTACTA	22	153991658	0.858941889757311	4	21	148	0.124260355029586	Coding RNAs	153991674	34
chr1	154272709	154272752	44	+	G1438.1	CGTCCCAGTACGGGAATGAGCCTCTTTGATCTCTTCCGGGGCTT	18	154272723	0.842647070878982	7	15	116	0.114503816793893	Coding RNAs	154272734	44
chr1	154272754	154272789	36	+	G1438.2	TTCGGCTTTCCTGGACCTCGGAGGTGAGAGTAGGTC	16	154272771	0.680456643086471	3	7	83	0.0777777777777778	Coding RNAs	154272771	36
chr1	155308890	155308923	34	+	G1457.1	GATCGCGGAGCGGATTCTGCTTTTAGGAGTACCC	11	155308923	0.837433303605424	8	13	51	0.203125	Coding RNAs	155308900	34
chr1	155324701	155324730	30	+	G1463.1	CTTCAGGCGGTCCTGCGCCTCCTCTCCCCA	11	155324701	0.732158741033229	4	5	36	0.121951219512195	Coding RNAs	155324705	30
chr1	155325137	155325166	30	+	G1465.1	ATCATCTCGCATTTCGGGGCCGCCCGGAAC	16	155325161	0.655771660679178	5	11	45	0.196428571428571	Coding RNAs	155325154	30
chr1	156054871	156054922	52	+	G1473.1	AGGGTTAGGAACCGTAGGCATGCTGCGCCCCAAGGCTTTGACCCAGGTGCTA	14	156054917	0.788591547032948	5	7	55	0.112903225806452	Coding RNAs	156054879	52
chr1	156591907	156591958	52	+	G1482.1	TGGTGGGGACCGCAGCGGCTGAACTCGGGTGGCCGCTGGGACTCAGAGGTCA	21	156591937	0.654562012720596	6	13	66	0.164556962025316	Coding RNAs	156591937	52
chr1	156728791	156728830	40	+	G1488.1	TTGGCCCGCCTCGTTGTGAGCTGAGCTCAGCGGCACGCTT	16	156728820	0.723216962337787	5	10	90	0.1	Coding RNAs	156728805	40
chr1	156767697	156767757	61	+	G1492.1	ACTAGGCCTCCGGGCATCCCCGGTCTCAAGTAGGCCTCATCTGCCGGCAAGGGCGCCCGAA	32	156767757	0.927248312918807	8	25	90	0.217391304347826	Coding RNAs	156767739	61
chr1	160205473	160205524	52	+	G1507.1	AACCGGGGACTCAGGAGTGCCCGCGCCCTGAGCGCTCAGCTCCAGAGGCGGT	25	160205491	0.785320487254319	5	17	57	0.22972972972973	Coding RNAs	160205496	52
chr1	161202432	161202469	38	+	G1524.1	AGGTGCTGCGGCCTGGGGCTGGAGTCCGATTGCCGATT	11	161202432	0.782616018811087	5	6	53	0.101694915254237	Coding RNAs	161202448	38
chr1	161214211	161214255	45	+	G1526.1	GATCCCCCCTGCCTATCAGCTTCTTCTGTGGAGCCTGTTCCTCAC	12	161214211	0.99750143879586	6	12	91	0.116504854368932	Coding RNAs	161214238	45
chr1	161226458	161226498	41	+	G1527.1	AACCTCGGCTCTTCCCAGTCCTCTGGACTAAAATGGGGAAC	13	161226498	0.626169784251626	5	7	67	0.0945945945945946	Coding RNAs	161226470	41
chr1	161441533	161441564	32	+	G1537.1	GTCAGGATGGCCGAGCGGTCTAAGGCGCTGCG	37	161441548	0.783338119579001	1	15	117	0.113636363636364	Antisense	161441542	32
chr1	161443304	161443338	35	+	G1539.1	GCATGGGTGGTTCAGTGGTAGAATTCTCGCCTGCC	33	161443322	0.737033924447706	8	27	138	0.163636363636364	Antisense	161443336	35
chr1	161448951	161448983	33	+	G1540.1	GTCAGGATGGCCGAGCGGTCTAAGGCGCTGCGT	59	161448966	0.79193980420538	2	26	198	0.116071428571429	Antisense	161448968	33
chr1	161450677	161450728	52	+	G1542.1	GCATGGGTGGTTCAGTGGTAGAATTCTCGCCTGCCACGCGGGAGGCCCGGGT	37	161450694	0.762815921090257	7	24	146	0.141176470588235	Antisense	161450711	52
chr1	161456332	161456364	33	+	G1543.1	GTCAGGATGGCCGAGCGGTCTAAGGCGCTGCGT	48	161456347	0.793958552712398	2	23	162	0.124324324324324	Antisense	161456348	33
chr1	161458108	161458194	87	+	G1545.1	GCATGGGTGGTTCAGTGGTAGAATTCTCGCCTGCCACGCGGGAGGCCCGGGTTCGATTCCCGGCCCATGCAGCACGCCCTCCCATTT	49	161458176	0.729391580659285	13	47	255	0.155629139072848	Antisense	161458126	87
chr1	161463742	161463774	33	+	G1546.1	GTCAGGATGGCCGAGCGGTCTAAGGCGCTGCGT	76	161463757	0.780574542815102	2	33	255	0.114583333333333	Antisense	161463759	33
chr1	161465465	161465509	45	+	G1548.1	GGTGCATGGGTGGTTCAGTGGTAGAATTCTCGCCTGCCACGCGGG	44	161465486	0.70744330294765	10	35	200	0.148936170212766	Antisense	161465490	45
chr1	161471123	161471156	34	+	G1549.1	GTCAGGATGGCCGAGCGGTCTAAGGCGCTGCGTT	69	161471138	0.80487683843171	2	31	243	0.113138686131387	Intergenic space	161471142	34
chr1	161531108	161531187	80	+	G1550.1	GGTACGCGTTGGTGGTATAGTGGTGAGCATAGCTGCCTTCCAAGCAGTTGACCCGGGTTCGATTCCCGGCCAACGCAAGG	58	161531187	0.988570829403338	10	27	254	0.096085409252669	Introns	161531164	80
chr1	161612712	161612751	40	+	G1552.1	GGGGACGCGTTGGTGGTGTAGTGGTGAGCACAGCTGCCTT	13	161612712	0.677859289194095	4	7	71	0.0897435897435897	Intergenic space	161612737	40
chr1	161749826	161749893	68	+	G1554.1	GATGGCTGCGAGCTCAGCAACCCCAGCGCCAGCAGAGTCAGCTGTGCCGGGCAGATGCTGGAAGTGCA	19	161749851	0.884455303112661	7	14	53	0.208955223880597	Coding RNAs	161749851	68
chr1	162497903	162497945	43	+	G1558.2	GAGCCGCTGGTCCGGCTGGCGGAGATGTGACCGCGGGCCCGGC	13	162497945	0.964767535276853	2	3	26	0.103448275862069	Coding RNAs	162497926	43
chr1	165827653	165827709	57	+	G1577.1	GGCTCCTTCGGGAAACCCAGCCCCGTCACCGGGCTCCGAGCGGCTCGCAGGCGAGCG	17	165827709	0.838199936520962	3	8	33	0.195121951219512	Coding RNAs	165827671	57
chr1	167714739	167714777	39	+	G1607.1	GGGGTATGATTCTCGCTTCGGGTGCGAGAGGTCCCGGGT	21	167714739	0.831756360393515	3	3	78	0.037037037037037	Intergenic space	167714766	39
chr1	167722063	167722095	33	+	G1608.2	AGAAGCCTCTTCCCCAAGCCGAGCCAACCTCAG	14	167722081	0.531417311637686	3	6	35	0.146341463414634	Coding RNAs	167722081	33
chr1	167722162	167722194	33	+	G1609.1	CCGCCGGAGCCGGGGCGGTGATTGCAGCCCCAG	11	167722162	0.980141371529134	2	3	16	0.157894736842105	Coding RNAs	167722173	33
chr1	167722203	167722249	47	+	G1609.2	CGCTGGCTGTGGTCGGTGCTGGCGGCGGCGCTTGGGCTCTGTAAGTG	21	167722216	0.614030248958449	7	14	110	0.112903225806452	Coding RNAs	167722228	47
chr1	168179047	168179102	56	+	G1612.1	CCTTGTGGCCTCTGCGGGTCCTGCCTCAGCCATGATGATCCACGGCTTCCAGAGCA	26	168179085	0.683244762658968	8	14	114	0.109375	Coding RNAs	168179076	56
chr1	168179105	168179138	34	+	G1612.2	CACCGGGATTTCTGCTTCGGGCCCTGGAAGCTGA	11	168179106	0.786714515380376	5	9	44	0.169811320754717	Coding RNAs	168179123	34
chr1	173477355	173477437	83	+	G1638.1	CGGTTGCTTGCTGTCCCAGCGGCGCCCCCTCATCACCGTCGCCATGCCCGGAGGTCTGCTTCTCGGGGACGTGGCTCCCAACT	34	173477394	0.727768760141775	14	26	146	0.151162790697674	Coding RNAs	173477374	83
chr1	173824728	173824758	31	+	G1650.1	TTTTGGCTTTGCTCGCCTTCCTCTTTCAGAA	11	173824741	0.581790045470438	6	7	92	0.0707070707070707	Coding RNAs	173824753	31
chr1	173824761	173824789	29	+	G1650.2	CTCGAAATCGGCCAGCAGGTCTGCGAGAT	12	173824771	0.843795325622663	3	7	32	0.179487179487179	Coding RNAs	173824784	29
chr1	173824815	173824846	32	+	G1650.3	TTTCCGGTTCTGGCCGCGGGAGCCTCTCGAGA	12	173824822	0.600328725429609	4	6	59	0.0923076923076923	Coding RNAs	173824825	32
chr1	173824922	173824964	43	+	G1650.5	GTGGAGTCGCTCTCTCGTCGTCACTTTTGGCTGCCGACTTGTT	11	173824948	0.67969499936207	8	9	78	0.103448275862069	Coding RNAs	173824935	43
chr1	175000035	175000122	88	+	G1655.1	CTTGCGCAGGGTCGGTGTGGGCGCAGGCTGCAGCGCCGCGACTCGTGCGGGTAGGCGTCTGCGCTCGGTTTGAGGGCTCGGCGCGGGG	71	175000055	0.790433301008348	15	54	281	0.161194029850746	Coding RNAs	175000084	88
chr1	175000136	175000188	53	+	G1655.2	CTTCTGCGCGGCTGCAGCTCGGGACTTCGGCCTGACCCAGCCCCCATGGCTTC	32	175000183	0.618887399025894	10	19	129	0.128378378378378	Coding RNAs	175000157	53
chr1	178411694	178411736	43	+	G1660.1	GATCTTTCTGGCAAAGAAACCATCTGCCGTGTGACTGGTGGGA	15	178411711	0.733645358172316	5	8	80	0.0909090909090909	Non-coding RNA isoforms	178411712	43
chr1	179082079	179082143	65	+	G1665.1	GGAGCCTGGCTAGGCCGGCAGCCGGATGGTCCCGCAGCTCGGGGCCGGCCATGCTTCGCGGTCCG	28	179082119	0.828199342589205	7	18	73	0.197802197802198	Coding RNAs	179082100	65
chr1	179082164	179082193	30	+	G1666.1	TTTCCTGCTGCTGCTCCCGGGCGCGCCTGA	15	179082164	0.730115717085107	5	12	63	0.16	Coding RNAs	179082178	30
chr1	179082312	179082354	43	+	G1667.1	TACTGGACGCTCTTCAGCTGCCAGGTGTGGCCCGACGACTGTG	18	179082315	0.69859913714165	9	14	70	0.166666666666667	Coding RNAs	179082340	43
chr1	179082954	179082978	25	+	G1668.1	CTGTTGGGCCAGCGGTACCTGGACC	11	179082973	0.680488336074656	4	6	31	0.162162162162162	Coding RNAs	179082961	25
chr1	179083005	179083040	36	+	G1668.2	AAAGACTGCTGCCCTAGAGGGGATTGCAGAATCTCC	11	179083010	0.727737841844524	4	8	37	0.177777777777778	Coding RNAs	179083012	36
chr1	179900395	179900427	33	+	G1676.1	AATATGGTGACCTCCCGGGAGCGGGGGACCACC	25	179900427	0.93400557440922	3	16	58	0.216216216216216	Non-coding RNA isoforms	179900410	33
chr1	179900473	179900506	34	+	G1677.1	AGGTCAAAACTCCCGTGCTGATCAGTAGTGGGAT	15	179900502	0.758052137340222	3	11	76	0.126436781609195	Non-coding RNA isoforms	179900488	34
chr1	181088796	181088900	105	+	G1680.1	AGGTGATCGAGGGTGTGCCCAGGGGGCGGACTTGTTTGCGCCTCCCGTTCCCTCCCAATTTCCAAACGTGTCACCCCGGCGCCGACGGCCCTGTGCAGGGGAAGC	35	181088900	0.801572509132909	16	24	153	0.135593220338983	Coding RNAs	181088827	105
chr1	181090163	181090193	31	+	G1684.1	TTCTGGAATGCACCACTCCTTCCCCAGGGTT	12	181090172	0.790905487762872	3	5	70	0.0666666666666667	Coding RNAs	181090172	31
chr1	181090494	181090531	38	+	G1686.1	TAACGGTCCTTTGCTTCCCCGCAGGGGAGAAAAAGCTT	22	181090518	0.78927492662267	6	15	99	0.131578947368421	Coding RNAs	181090511	38
chr1	182336031	182336086	56	+	G1690.1	CGACCCCTTTGCTGATGCAAGTAAGGGTGATGACCTGCTTCCTGCTGGCACTGAGG	20	182336078	0.73786610082776	11	14	94	0.12962962962963	Non-coding genes	182336061	56
chr1	182336468	182336499	32	+	G1692.1	AACTTGGACTAGTGTAACTCCTTCATGCAATA	11	182336480	0.658639012127668	6	11	83	0.117021276595745	Intergenic space	182336480	32
chr1	182839367	182839425	59	+	G1693.1	ATGCGAGTTGCTGTGCGTTTCTCTGTTGTCTCGGTAGAAGGCCAGAGTCACACACGGTC	21	182839413	0.749216460518583	9	16	141	0.101910828025478	Coding RNAs	182839400	59
chr1	184051781	184051822	42	+	G1711.2	CGACCCCCGGCTGCAGCGGCCTGGGTCCGGGCGGTGTTCGCG	12	184051800	0.782272671630641	4	8	32	0.2	Coding RNAs	184051802	42
chr1	184387114	184387143	30	+	G1712.1	ACTTTAGTTGGGAGCTGCGCGCCGCGCTCA	12	184387115	0.588401837394657	5	8	51	0.135593220338983	Coding RNAs	184387125	30
chr1	185045581	185045650	70	+	G1714.2	CCGCGGCAGCTGATACCAGAGTCTTGCTCCGGCCGCGGCCAGCGGAGCCCTGGGCTGGGGCAGGAGCCGG	22	185045650	0.926872622501985	7	20	54	0.27027027027027	Coding RNAs	185045610	70
chr1	193059672	193059750	79	+	G1720.1	TGGCTGTCGCTGCCCGTCAGGCTGCCTTCTTTTGTCGTTTCCCAGCGCTGCGCAGGACTTCTCCTGGCGGCGCTGCGGA	117	193059713	0.689191983400585	14	88	681	0.11443433029909	Coding RNAs	193059718	79
chr1	193059752	193059784	33	+	G1720.2	CCAGGGGGTCGGCTGCCAGGTACAGGTGAGGAC	16	193059755	0.843176906884316	5	13	41	0.240740740740741	Coding RNAs	193059763	33
chr1	194189737	194189772	36	+	G1729.1	GTACTGTTCCTGTTGGCCGAGTGGAGACTGGTGTTC	12	194189758	0.766417350851176	4	6	94	0.06	Non-coding genes	194189752	36
chr1	201957319	201957347	29	+	G1749.1	CGATGGGTACCATTGGTGGTGGTATCTTT	11	201957332	0.611328548564694	8	9	85	0.0957446808510638	Coding RNAs	201957328	29
chr1	203007778	203007830	53	+	G1769.1	CGTGGCGGATTACGCCAACTCGGATCCGGCGGTCGTGAGGTCTGGACGAGTCA	16	203007790	0.750391965236786	7	13	64	0.168831168831169	Coding RNAs	203007801	53
chr1	203796530	203796561	32	+	G1776.2	GACATCTTCCAGGCCTTGGTTCTGGACCTTGA	11	203796560	0.624466514345079	5	10	75	0.117647058823529	Coding RNAs	203796549	32
chr1	203861611	203861700	90	+	G1789.1	AGTTGCTCTCAGAGGCAGCGTGCGGGTGTGCTCTTTGTGAAATTCCACCATGGCGTACCGTGGCCAGGGTCAGAAAGTGCAGAAGGTTAT	47	203861622	0.663366632235599	12	38	203	0.157676348547718	Coding RNAs	203861672	90
chr1	204506527	204506561	35	+	G1792.1	GCCCGGATAGCTCAGTCGGTAGAGCATCAGACTTT	29	204506544	0.732333183079584	4	21	109	0.161538461538462	Intergenic space	204506546	35
chr1	206205446	206205480	35	+	G1800.1	AACGACTTCCGATCCAGTCTGCGCTGTTGCGGCTC	12	206205464	0.648234772519434	6	11	62	0.150684931506849	Coding RNAs	206205464	35
chr1	206907966	206908004	39	+	G1810.1	CGGATGGTGGTTCCTGCTGCCCTCAAGGTCGTGCGTCTG	12	206907966	0.883224169458474	4	6	87	0.0645161290322581	Non-coding genes	206907986	39
chr1	207321709	207321747	39	+	G1811.1	CGTAGCTGCGACTCGGCGGAGTCCCGGCGGCGCGTCCTT	14	207321722	0.771530803384989	2	5	47	0.0961538461538462	Coding RNAs	207321729	39
chr1	211207288	211207328	41	+	G1827.1	AAGTGTTCGCCGCCTTCTGGCAGCGGTACCCGAATCCCTAT	21	211207288	0.69069450144061	9	16	115	0.122137404580153	Non-coding genes	211207311	41
chr1	211382862	211382893	32	+	G1830.1	AGCACCTTCGGTCCGGTTGAGGTTGTCAAGTC	14	211382879	0.607449747923615	6	11	81	0.119565217391304	Non-coding genes	211382871	32
chr1	212432966	212433027	62	+	G1833.2	GGCGGCTGCGGCCGCTGGCAGCGCTGGCCCTGGTCCTGGCGCTGGCCCCGGGGCTGCCCACA	49	212432966	0.764779929744278	7	28	140	0.166666666666667	Coding RNAs	212433007	62
chr1	212442578	212442625	48	+	G1834.1	TCTACTTGGCAGTGAAGGGAGTGGTGTTTGATGTCACCTCCGGAAAGG	12	212442625	0.84165442934292	7	8	89	0.0824742268041237	Coding RNAs	212442600	48
chr1	212608796	212608832	37	+	G1839.1	CTCTTCTCTCGCCGCCGCCCGAGCGCACCCTTCAGCC	18	212608815	0.745058175707199	5	10	51	0.163934426229508	Coding RNAs	212608808	37
chr1	220094175	220094216	42	+	G1870.1	GGGGCGGGAGCGGAGGACCCCGCTCTCAGGGGTTGCCGGACC	13	220094175	0.93775560773302	4	5	23	0.178571428571429	Coding RNAs	220094199	42
chr1	222465037	222465060	24	+	G1882.1	TTGTAAACCAGGGGTCGCGAGTTC	33	222465037	0.667765737687096	5	6	116	0.0491803278688525	Intergenic space	222465054	24
chr1	224183279	224183383	105	+	G1894.1	CTGAGCAGCCGGCTGGGAGCGAGAGCCGACAGCTAGTCTGCAAGCCACCGCTGTCGCCATGGGGAGCCGCGTCTCGCGGGAAGACTTCGAGTGGGTCTACACCGA	48	224183341	0.837564735821569	12	38	126	0.231707317073171	Coding RNAs	224183298	105
chr1	224189583	224189625	43	+	G1895.1	ATCCAGAGATAAAGTCCTTGATGAAACCTGATCCCAATTTGAT	21	224189591	0.668373878798772	9	13	110	0.105691056910569	Coding RNAs	224189608	43
chr1	224189639	224189670	32	+	G1895.2	ATGATGGTTCTCACCCAGTTGGGTGCATTTTA	16	224189645	0.637861888564576	6	9	103	0.0803571428571429	Coding RNAs	224189650	32
chr1	224192482	224192516	35	+	G1900.1	TCATTAGTGCCAAAGGGATTCTTCTCCAAAACTTT	11	224192484	0.637583754910429	6	8	77	0.0941176470588235	Coding RNAs	224192498	35
chr1	224192695	224192727	33	+	G1901.1	TATCGTCATTGAGGATGTTTCACTCATGTCTGT	12	224192706	0.706643915779638	5	9	96	0.0857142857142857	Coding RNAs	224192707	33
chr1	224356929	224356958	30	+	G1902.1	AGGCGGTGGTGTTCGTCTTCTCTCTCCTCG	14	224356939	0.751275266468563	3	7	86	0.0752688172043011	Coding RNAs	224356959	30
chr1	224356960	224357002	43	+	G1902.2	TTGTTGCGCGCTCATCTTCCTCTCGGTCTACTTCGTATCCTTG	24	224356967	0.62783854405141	11	18	193	0.0853080568720379	Coding RNAs	224356978	43
chr1	224360512	224360550	39	+	G1905.1	TTTAGAATGTGATTACATTAATGCTAGATCATGTTGCTC	14	224360531	0.708426560868793	6	10	132	0.0704225352112676	Coding RNAs	224360527	39
chr1	224365952	224365990	39	+	G1906.1	TCCTTCTCAACTTACCTGTTGCCACTTGGAATATATATC	18	224365952	0.723300372334945	9	12	145	0.0764331210191083	Coding RNAs	224365969	39
chr1	224616840	224616870	31	+	G1913.1	GTTGGTCTCGAGGGGCTCACAGCTTGGCACT	11	224616840	0.679851432101482	4	7	59	0.106060606060606	Coding RNAs	224616848	31
chr1	225777848	225777948	101	+	G1918.1	GACTCGCGTCGGTTGGCGACTCCCGGACGTAGGTAGTTTGTTGGGCCGGGTTCTGAGGCCTTGCTTCTCTTTACTTTTCCACTCTAGGCCACGATGCCGCA	60	225777848	0.866371664573627	20	40	401	0.090702947845805	Coding RNAs	225777927	101
chr1	225777960	225778007	48	+	G1918.2	GGGAGGAGTTCAGCCGCGCTGCCGAGAAGCTTTACCTCGCTGACCCTA	15	225777999	0.59587534956457	4	5	57	0.0806451612903226	Coding RNAs	225777976	48
chr1	225790202	225790241	40	+	G1923.1	TTAATTAACCAAGGTGTTAGGTGTGACTGTCACAACTGTT	12	225790211	0.815375593241845	6	11	83	0.117021276595745	Coding RNAs	225790216	40
chr1	226062777	226062804	28	+	G1925.1	CTCGCTCGCCGAGCTCCAGCCGAAGGAG	13	226062804	0.983538394846404	2	3	25	0.107142857142857	Coding RNAs	226062790	28
chr1	226064336	226064378	43	+	G1926.1	AGGAGGTCTCTGTACCATGGCTCGTACAAAGCAGACTGCCCGC	15	226064336	0.667952318655165	5	9	75	0.107142857142857	Coding RNAs	226064361	43
chr1	227563565	227563625	61	+	G1943.1	GTGCTCCAGCTGGAGCTTTGGTCCCGTATTCTCGGCTATTTATCCCCAGCTGCGGGAGGCC	25	227563625	0.64156271080856	12	24	179	0.118226600985222	Coding RNAs	227563585	61
chr1	227563686	227563719	34	+	G1943.3	ATAGCTAAGATGCCAGGACACCCCGAAAGCCGGA	24	227563719	0.976621813768319	3	13	29	0.30952380952381	Coding RNAs	227563707	34
chr1	227735467	227735519	53	+	G1947.1	GGTCGGCTCTGGGACTCGTCTGGCGTCCCTCAGGTGAGCGACGGTGTTGGTCT	22	227735467	0.762969523839077	8	23	135	0.145569620253165	Coding RNAs	227735479	53
chr1	227747699	227747742	44	+	G1948.1	AGAGGCCTGGACCTTGGCGCACACAGACCCAGGAACAGATGAGC	22	227747726	0.893991926203461	4	13	40	0.245283018867925	Coding RNAs	227747709	44
chr1	227747778	227747815	38	+	G1948.3	CTACCTGGAGCCCAAGAGGCGATGGGTTACTGGACAGC	15	227747789	0.917558152175522	3	8	35	0.186046511627907	Coding RNAs	227747799	38
chr1	227747838	227747868	31	+	G1948.4	CAGGTTCATGACTGACAGCACTGGAGAGATT	13	227747840	0.566753982520184	5	6	48	0.111111111111111	Coding RNAs	227747863	31
chr1	227747945	227747983	39	+	G1949.1	TCCTGGAGAAGGGCCATGCCAAGCACTGGTTCAGCTCCC	11	227747952	0.745567627276065	5	10	29	0.256410256410256	Coding RNAs	227747948	39
chr1	228082720	228082796	77	+	G1958.1	TTGTGGGAGCAAAACCAACGCCTGGCTCGGAGCAGCAGCCTCTGAGGTGAGGGCGAGGGGCGCGGGCCGGTGTGGGC	47	228082779	0.755619861322778	15	33	134	0.197604790419162	Coding RNAs	228082765	77
chr1	228097077	228097202	126	+	G1961.1	GGTGTCCCTGGCCAGTGTCCTTCCACCTGTCCACAAGCATGGGGAACATCTTCGCCAACCTCTTCAAGGGCCTTTTTGGCAAAAAAGAAATGCGCATCCTCATGGTGGGCCTGGATGCTGCAGGGA	102	228097116	0.861283568878736	24	71	608	0.104565537555228	Coding RNAs	228097091	126
chr1	228097216	228097274	59	+	G1961.2	CTACAAGCTTAAGCTGGGTGAGATCGTGACCACCATTCCCACCATAGGTGAGGTGGGGG	32	228097224	0.690491435260985	8	19	145	0.115853658536585	Coding RNAs	228097250	59
chr1	228097409	228097443	35	+	G1962.3	CAAGATCCGGCCCCTGTGGCGCCACTACTTCCAGA	17	228097433	0.625791578044169	6	12	57	0.173913043478261	Coding RNAs	228097426	35
chr1	228097635	228097716	82	+	G1963.1	GAGGCCCGTGAGGAGCTCATGAGGATGCTGGCCGAGGACGAGCTCCGGGATGCTGTCCTCCTGGTGTTCGCCAACAAGCAGG	26	228097661	0.758231308125671	8	13	104	0.111111111111111	Coding RNAs	228097676	82
chr1	228097860	228097965	106	+	G1964.1	CAACGCCATGAATGCGGCCGAGATCACAGACAAGCTGGGGCTGCACTCACTACGCCACAGGAACTGGTACATTCAGGCCACCTGCGCCACCAGCGGCGACGGGCTC	44	228097860	0.883673880942234	13	25	129	0.162337662337662	Coding RNAs	228097904	106
chr1	228097968	228098045	78	+	G1964.2	TGAAGGACTGGACTGGCTGTCCAATCAGCTCCGGAACCAGAAGTGAACGCGACCCCCCTCCCTCTCACTCCTCTTGCC	25	228098009	0.834967872190018	8	14	100	0.12280701754386	Coding RNAs	228097987	78
chr1	228098099	228098143	45	+	G1964.3	GCTGCCTCCGTGGTTTGGTCACCGTGTGCATCGCACCGTGCTGTA	22	228098143	0.594401979267626	9	10	107	0.0854700854700855	Coding RNAs	228098130	45
chr1	228098198	228098232	35	+	G1965.1	GTTTCCAATGAGGCAGTTTCTGGTACTCCTATGCA	16	228098207	0.69547240948915	6	7	120	0.0551181102362205	Coding RNAs	228098209	35
chr1	228098298	228098326	29	+	G1965.3	GTAGGCCCATGGGCACCTGGCCTCCAGGA	11	228098307	0.888876427751127	2	4	27	0.129032258064516	Coding RNAs	228098311	29
chr1	228098334	228098364	31	+	G1965.4	TGTTGGGAGAGCCGGCCACGCCCTTGGCTTT	12	228098348	0.667874707223417	3	3	55	0.0517241379310345	Coding RNAs	228098342	31
chr1	228098435	228098485	51	+	G1965.5	AGAATCCAAGTCGAGAACACTTGAACACACAGAAGGGAGACCCCGCCTAGC	16	228098469	0.971974441132632	2	3	34	0.0810810810810811	Coding RNAs	228098454	51
chr1	228098581	228098673	93	+	G1966.1	CTGCATGGTCACAGTAGAGATCCCCGCAACTCGCTTGTCCTTGGGTCACCCTGCATTCCATAGCCATGTGCTTGTCCCTGTGCTCCCACGGTT	31	228098642	0.753913394496329	12	15	216	0.0649350649350649	Coding RNAs	228098618	93
chr1	228098785	228098852	68	+	G1966.2	TGGCCAGAGTGGGTCCGTCGTCCCCAACACTCGTGCTCGCTCAGACACTTTGGCAGGATGTCTGGGGC	19	228098832	0.80760189748767	4	7	96	0.0679611650485437	Coding RNAs	228098803	68
chr1	228099052	228099109	58	+	G1967.2	TGGGGAAACCTCAGAACTGGTCTATTTGGTGTCGTGGAACCTCTTACTGCTTTCAATA	20	228099052	0.730098049745073	9	14	157	0.0818713450292398	Coding RNAs	228099088	58
chr1	228145513	228145554	42	+	G1971.1	ATGTCGGGCCCCAGGCCTGTGGTGCTGAGCGGGCCTTCGGGA	19	228145525	0.777426415368214	6	16	66	0.195121951219512	Coding RNAs	228145535	42
chr1	228458113	228458214	102	+	G1980.1	GGAGAGACTCAGCCATCATGCCAGACCCGTCCAAATCGGCTCCTGCGCCCAAGAAGGGTTCTAAAAAGGCTGTCACCAAGGCACAGAAGAAGGACGGCAAGA	63	228458213	0.965728380903461	11	39	178	0.179723502304147	Coding RNAs	228458136	102
chr1	228458281	228458315	35	+	G1980.3	CCGACACCGGCATCTCGTCCAAGGCCATGGGCATC	16	228458281	0.793173090585734	5	5	49	0.0925925925925926	Coding RNAs	228458303	35
chr1	228458422	228458460	39	+	G1981.1	CCGTTCGCCTGCTGCTGCCCGGCGAGCTGGCCAAGCACG	15	228458460	0.938555347207172	4	6	38	0.136363636363636	Coding RNAs	228458446	39
chr1	228487397	228487457	61	+	G1982.1	CTGTTGCTGGTCTCCGTCCGGTCGCCGGCCGTCTAGGTCTCCGGCCCTCCCCAGCCGCTCC	36	228487413	0.740700640144418	8	22	159	0.121546961325967	Coding RNAs	228487422	61
chr1	228487458	228487493	36	+	G1982.2	TGCGCCCTTGCCGGCCCCGCCGCCCGCAGCCCTGGC	14	228487478	0.864073731170979	3	4	23	0.148148148148148	Coding RNAs	228487465	36
chr1	228487542	228487575	34	+	G1982.3	GCCCCGGGAACCGGTGCGCGCCGACTGCGGCCAC	14	228487544	0.894444686179685	2	4	11	0.266666666666667	Coding RNAs	228487574	34
chr1	228487580	228487619	40	+	G1982.4	TCTGTCGGGCGTGCGTGGTGCGCTTCTGGGCCGAGGAGGA	15	228487619	0.956225602883122	6	9	75	0.107142857142857	Coding RNAs	228487596	40
chr1	228494827	228494949	123	+	G1993.1	GATAGCCGGGCTTGTGAGCGGTGCCCATTTCCAGATGAAGCCTTTCAGCCCTTCTGAGTCCCCGGCCCTTGGTGCGATGTCTGTGAGTTTGACCTGCCCAGCGTGTGGGCTGGCTCAATGCTG	44	228494863	0.799130016681396	16	28	275	0.0924092409240924	Coding RNAs	228494922	123
chr1	228735479	228735516	38	+	G1995.1	AGAGCGCTTGGGATCCACGGCGCTCGGACCGCTGTCCT	13	228735494	0.766013938807411	6	12	37	0.244897959183673	Coding RNAs	228735505	38
chr1	228735584	228735609	26	+	G1996.1	TGTCTACTGGCCGTGCGGCCCGGAAC	14	228735609	0.928291973364653	2	6	42	0.125	Coding RNAs	228735600	26
chr1	228735893	228735926	34	+	G1998.1	AAGTGCGTGCTGGTCGGCGACGGCGCGGTGGGCA	15	228735893	0.79945177568384	5	15	48	0.238095238095238	Coding RNAs	228735905	34
chr1	229271300	229271336	37	+	G2007.1	TGCAGCCGGTGACCCGGCGAGAGGCGGCGCCGCTCCC	13	229271319	0.889132987229566	2	9	14	0.391304347826087	Coding RNAs	229271312	37
chr1	229626312	229626380	69	+	G2014.1	CCGGAGCTGTCTCGAGCTGAGCCCCCTACCGGGCCGGATCCCGAGGTGAGTCCCCCACCTGCGGTCAGC	20	229626380	0.798006285233438	8	16	62	0.205128205128205	Coding RNAs	229626352	69
chr1	231338306	231338334	29	+	G2035.1	GGCTAGGCGGCTTGGGGTCGCGGCGTAAC	11	231338316	0.602297074327191	3	4	35	0.102564102564103	Coding RNAs	231338322	29
chr1	231528710	231528811	102	+	G2039.1	TCTGCAGGCTGTTTTCCCAGGTTCCCTCGGCCTGTACCTCGCGCACTCCTCTTGCTCCAGGTCCTTCAGTCTCCGCTCGTCTCACCGTAGGCTGTGACGACA	37	231528796	0.852667030448626	12	26	226	0.103174603174603	Coding RNAs	231528739	102
chr1	232950622	232950666	45	+	G2041.1	GAGTCGCGACCCTGGTCCGGACCTGACCTGAATTGCGACCCCAAC	17	232950631	0.832259527980999	5	13	53	0.196969696969697	Coding RNAs	232950649	45
chr1	232956351	232956441	91	+	G2043.1	GAGCCTCCACCTGGAAAACGTGAATGCCGAGTTGGGCAGTATGTGGTCGACCTGACTTCTTTTGAGCAGTTGGCACTACCCGTCTTGAGGA	38	232956420	0.677554580668452	16	29	218	0.117408906882591	Coding RNAs	232956386	91
chr1	233327838	233327904	67	+	G2047.1	TGGCCAGGAACGCGGGCCGAGGCTGGACCCTTTGGGCAGCTAGCCCGTGATCTCTGCCGTCACCGAT	27	233327846	0.943090837508289	10	20	83	0.194174757281553	Coding RNAs	233327863	67
chr1	233614245	233614310	66	+	G2056.1	TCCTGGTGCTGGGCTACTTGCTCTACCTGGTCTTCGGCGCAGTGGTCTTCTCCTCGGTGGAGCTGC	25	233614261	0.73886933018963	12	17	162	0.0949720670391061	Coding RNAs	233614281	66
chr1	234373520	234373626	107	+	G2060.1	TTTGCGGCTGGGGAGGTCTACGCTTCTAGAGCTTGAGCCAGCGGGGCGACCCTGCAGTGGCAGGACTCGGCACCGCGCCCTCCACCGCCGGTTGGTGGCCTGCGTGA	102	234373588	0.867666130552657	16	63	302	0.172602739726027	Coding RNAs	234373627	107
chr1	234373644	234373690	47	+	G2060.2	CATCGAAAGGAAGCCGGACGTGGGCGGGCAGAGAGGTCGGCTTGCTG	40	234373672	0.54040848674538	5	5	51	0.0892857142857143	Coding RNAs	234373645	47
chr1	234374312	234374369	58	+	G2062.1	TTAGATGAGAACTTAGAGGATGCTTCTCAATGCAAGAAGTTAAGAAGCTCTTTCGAAT	17	234374322	0.703083993943118	8	12	101	0.106194690265487	Coding RNAs	234374329	58
chr1	236483259	236483290	32	+	G2074.1	GAGCTGCTGTGCCCAGTGGTGCTTCAACTGGT	11	236483259	0.881104065465351	3	7	74	0.0864197530864197	Coding RNAs	236483276	32
chr1	236484367	236484400	34	+	G2078.1	TGAGCGCTTGGCCAAGTACAACCAGCTCCTCAGA	17	236484367	0.838653641444393	4	6	64	0.0857142857142857	Coding RNAs	236484389	34
chr1	236484405	236484454	50	+	G2078.2	AAGAGGAGCTGGGCAGCAAGGCTAAGTTTGCCGGCAGGAACTTCAGAAAC	16	236484431	0.665117313854863	2	4	47	0.0784313725490196	Coding RNAs	236484438	50
chr1	236484738	236484762	25	+	G2079.1	AGAAGCCAAGCTCCCTGGAGCCCTG	12	236484738	0.95926941417261	3	3	25	0.107142857142857	Coding RNAs	236484748	25
chr1	236981410	236981441	32	+	G2083.1	AGGTGGAGCTGTCCCAGCTGCGCGTCGCCAAA	16	236981428	0.600230605480269	4	9	62	0.126760563380282	Non-coding genes	236981426	32
chr1	242974988	242975038	51	+	G2104.1	TTGGAAACCTCTGCGCCACGAGAGCCAAGTGGAGGAAGAAGCGAACGCGCA	90	242975030	0.969530170080518	3	10	205	0.0465116279069767	Non-coding genes	242975011	51
chr1	242975066	242975116	51	+	G2105.1	GGCAGAGGTCCAAGTAAACCGCTAGCTTGTTGCACCGTGGAGGCCACAGGA	18	242975116	0.983811243771558	5	7	72	0.0886075949367089	Non-coding genes	242975096	51
chr1	244653107	244653169	63	+	G2116.1	GGTCCGGCCCCGTCCGCACAGACGCTCCTGTCGGCGGCGCCCGGGAGCGGCTCGGCTGCCCGA	28	244653120	0.723993178086159	7	18	52	0.257142857142857	Coding RNAs	244653141	63
chr1	244653171	244653236	66	+	G2116.2	GCTTCCGCCCCGGCTGCCGCGGGCCGGGCTGTACGCTTAGTGCCCGGCTCAGGCCCCCTGAAGCGC	38	244653187	0.686182854551866	8	24	98	0.19672131147541	Coding RNAs	244653225	66
chr1	244653342	244653380	39	+	G2117.1	ACGTGTACGACATGGTGAGTGCGGCCCCTGGCGGCCCCG	13	244653380	0.917445741802911	6	9	44	0.169811320754717	Coding RNAs	244653365	39
chr1	244944115	244944141	27	+	G2126.1	AAGCTCTCAAGGTCCATTTGTAGGAGA	21	244944141	0.766201462874676	3	3	131	0.0223880597014925	Non-coding genes	244944125	27
chr1	247230022	247230055	34	+	G2127.1	TAATTGCCAATGATCAGGGAAACCGAACCACTCC	14	247230031	0.623761863887514	6	10	45	0.181818181818182	Non-coding genes	247230042	34
chr1	248873855	248873888	34	+	G2132.1	GTCAGGATGGCCGAGTGGTCTAAGGCGCCAGACT	29	248873874	0.680148933059904	1	9	106	0.0782608695652174	Intergenic space	248873873	34
chr1	248874248	248874304	57	+	G2134.1	TCCCTGGTGGTCTAGTGGTTAGGATTCGGCGCTCTCACCGCCGCGGCCCGGGTTCGA	61	248874267	0.654672101151645	10	31	311	0.0906432748538012	Intergenic space	248874276	57
chr1	629499	629552	54	-	G2135.1	GTGGCACGGAGAATTTTGGATTCTCAGGGATGGGTTCGATTCTCATAGTCCTAG	228	629552	0.864508306226679	4	5	1911	0.00260960334029228	Introns	629519	54
chr1	630827	630894	68	-	G2137.1	TGAAGCCAGTTGATTAGGGTGCTTAGCTGTTAACTAAGTGTTTGTGGGTTTAAGTCCCATTGGTCTAG	193	630881	0.873591776984705	5	9	1894	0.0047293746715712	Introns	630848	68
chr1	632617	632649	33	-	G2139.1	CAGCTTTGGGGGGTTCGATTCCTTCCTTTTTTG	65	632642	0.790249400964614	3	3	727	0.00410958904109589	Introns	632638	33
chr1	944698	944736	39	-	G2148.1	GGAGGACGAGCTGGAGGATCTGCAGCTCTCAGAGGACGA	14	944736	0.917054227390762	4	5	41	0.108695652173913	Coding RNAs	944712	39
chr1	959003	959051	49	-	G2151.1	CCTAGCTTCGGGCTTTGACTCCGAGTCCGAATCCGAGTCCGAAAATTCT	17	959045	0.69709472263048	6	12	84	0.125	Coding RNAs	959030	49
chr1	998977	999043	67	-	G2154.1	ACTGCATCGGAGGCGGCGCCCCGTTCTAGGGCCGTGGCCTTTGCCGAGACTGTAGCAGAGAAAACGT	56	999032	0.69970109698055	10	34	239	0.124542124542125	Coding RNAs	999006	67
chr1	999327	999448	122	-	G2155.1	TGTGTCGCTCCCGCAGCCGCGCTCAGCGCCGACCCCGCCGTTCTGGGCAAGTACCGCGCCGGCTTCCACGAGTGTCTGGCGGAGGTGAACCGCTTCCTGGCCGGCTGCGAGGGCGTCCCGGC	49	999402	0.804895533582805	14	29	161	0.152631578947368	Coding RNAs	999403	122
chr1	999540	999595	56	-	G2156.1	CTGGAGAAGGCGGACATCCTGGAGATGACCGTGAGACACCTGCGGAGCCTGCGTCG	18	999555	0.731960171049291	5	9	58	0.134328358208955	Coding RNAs	999552	56
chr1	999697	999743	47	-	G2157.1	CGAGAGCCTCGCTCAGCTCAAAACCCTCATCCTGGACGCCCTCAGAA	20	999712	0.58576890796476	5	12	75	0.137931034482759	Coding RNAs	999718	47
chr1	999748	999808	61	-	G2157.2	CAGCCGGTGCCCGACCCGCAGTCCTCCAAGCCGGTCATGGAGAAGCGGCGCCGAGCGCGTA	37	999808	0.737281969918977	5	15	87	0.147058823529412	Coding RNAs	999775	61
chr1	999899	1000090	192	-	G2157.3	TGGAGCCGGGATCCGCCCTAGGGGCTCGGATCGCCGCGCGCTCGCCGCTCGCCCGCCAGCCCGCCCGTGGTCCGTGGCGGCGCGCTCCACCCGGCACGGGGAGGCGCGGGGCGCACCATGGCCGCAGACACGCCGGGGAAACCGAGCGCCTCGCCGATGGCAGGAGCGCCGGCCAGCGCCAGCCGGACCCCA	106	999924	0.947776751711166	13	59	188	0.238866396761134	Coding RNAs	1000012	192
chr1	1228887	1228945	59	-	G2168.1	CTGTGAGCTGCTTGTCCCCATCCTGCGGCCGTCCTGGGGACACAGAGCCCTCCGTGGTG	24	1228901	0.775696070960404	8	17	121	0.123188405797101	Coding RNAs	1228926	59
chr1	1231898	1231940	43	-	G2169.1	CTGACGCTTCGCTCCGGTCCTCGGATCCCGAGCGCGGGGAGGC	17	1231898	0.977820685216525	4	10	61	0.140845070422535	Coding RNAs	1231917	43
chr1	1255011	1255052	42	-	G2172.1	TGTGTGACTGGGCTTTGGAGGAGACTGGAGCCTCAGCCCTGT	11	1255028	0.872698534623	5	10	58	0.147058823529412	Coding RNAs	1255033	42
chr1	1263353	1263384	32	-	G2177.1	ACTATGTCGTCCGAGGCCCAGAGATGACCCCT	11	1263353	0.773577942720691	4	6	34	0.15	Coding RNAs	1263369	32
chr1	1273686	1273741	56	-	G2185.1	TTTTCCGCACCCTGCTCCGGCCTCGACTACGGCGAGCCTGAGCGCGGCGGCGGCCC	25	1273686	0.973364732432813	8	14	91	0.133333333333333	Coding RNAs	1273734	56
chr1	1273744	1273796	53	-	G2185.2	GGGTTCGGTGGGCCCAATCCCGGGGCGGTGCGGCTGTTTCGGGCGCGGGCCCC	23	1273796	0.715600778254249	6	11	62	0.150684931506849	Coding RNAs	1273779	53
chr1	1348933	1348981	49	-	G2188.1	ACGCTGGCCGACTTCAAGAACGTGCTCAGCAACCGGCCCGTGCACGCCT	17	1348960	0.875599832521419	3	11	36	0.234042553191489	Coding RNAs	1348943	49
chr1	1374388	1374465	78	-	G2194.1	TGGCGTCTGGTTTTCTGCAGGCGGCCGCCCGCCTTGGCCCGTCTCTGGAGTGCTGGGCAGCCGGGTCTGCGGGCCCCT	20	1374422	0.652388928525759	4	7	123	0.0538461538461538	Coding RNAs	1374443	78
chr1	1374726	1374813	88	-	G2195.1	CTGAACGGGCACTTGTGTTCCAGCTCCCCTGGGACCTGTGGCCGCCGCCCACAGACCATGCTCCTGGGGCGCCTGACTTCCCAGCTGT	51	1374766	0.770109330483923	15	30	260	0.103448275862069	Coding RNAs	1374744	88
chr1	1406926	1407022	97	-	G2202.1	CAGCACTTCCGGGGAAGGAAAAATCGCTGCTACAGGTTGGCGGTCAGAACCGTGATTCGAGCCTTTGTGAAATGCACCAAAGCCCGATACCTGAAGA	38	1406945	0.868361859765253	12	27	153	0.15	Coding RNAs	1406981	97
chr1	1407162	1407262	101	-	G2203.2	TGCGCGTGCGTTGTTGAGTGTTCGGGACGCCGGCCTGCAGGCGCCATGGTCTTCCTCACCGCGCAGCTCTGGCTGCGGAATCGCGTCACCGACCGCTACTT	66	1407236	0.595464608902617	17	49	273	0.152173913043478	Coding RNAs	1407192	101
chr1	1564843	1564924	82	-	G2209.1	TCTTTCAGCAAACGGGGATTCAGCGTCCGATCCTTTGGAACAGGGACTCACGTGAAGCTTCCAGGACCAGCTCCCGACAAGC	43	1564911	0.677883116806128	12	31	201	0.133620689655172	Coding RNAs	1564897	82
chr1	1574509	1574573	65	-	G2210.1	ATTTGCGGCCGCCGCCATGCCGTCGTCCCCGCTGCGGGTGGCGGTGGTGTGCTCGAGCAACCAGA	38	1574552	0.62218379191889	10	31	154	0.167567567567568	Coding RNAs	1574531	65
chr1	1574591	1574623	33	-	G2210.2	CGCGCGGAAGCGCCGCGGTAGGGTGGGAACCCA	15	1574623	0.946999532712079	2	7	18	0.28	Coding RNAs	1574607	33
chr1	1574631	1574667	37	-	G2210.3	GTTTCGCGTCGCCCGCTTCCGGCCACCGCGGCCGCCA	16	1574631	0.947024993579171	4	6	47	0.113207547169811	Coding RNAs	1574639	37
chr1	1574725	1574842	118	-	G2210.4	TGGAGTGCGGGTCTCTGCTGCGGACGCCGGGGGCCGGCGCGGCGTTGGCCGCCCCCGGCCTCGCCGAGTGCAGCGCGCCCGAAGGCCAGTGCCTGCGCTCCGTCCGCGGCCCGGCGCC	95	1574725	0.931968025200376	11	60	222	0.212765957446809	Coding RNAs	1574749	118
chr1	1765389	1765436	48	-	G2218.1	TTTTCTGACCGAAGTTCTCATTTCCTGACAATGGAAATGGAACAAGAA	17	1765389	0.883263599669876	8	12	132	0.0833333333333333	Coding RNAs	1765412	48
chr1	1825405	1825444	40	-	G2235.1	CTTGACCAGTTACGGCAGGAGGCCGAGCAACTTAAGAACC	13	1825424	0.71952221108858	4	7	29	0.194444444444444	Coding RNAs	1825421	40
chr1	1825468	1825500	33	-	G2235.3	GATCTCACATTCTTGAAGGTGGCATTGAAGAGC	12	1825500	0.642719960894018	6	9	53	0.145161290322581	Coding RNAs	1825483	33
chr1	1890859	1890889	31	-	G2237.1	GCGCGACGACCTGCCGAGCGGCGGCCGAGGC	17	1890864	0.930384609793211	1	6	8	0.428571428571429	Coding RNAs	1890874	31
chr1	3647539	3647566	28	-	G2252.1	TTTTAGGCTTCCTGTGTCCAGTACCGGT	12	3647545	0.660423085660013	4	6	72	0.0769230769230769	Coding RNAs	3647547	28
chr1	3747223	3747273	51	-	G2257.1	CAGTCGGGGCTGACGGCGGCGGCACTTTGCCGCCTCAGGCCCTGGACACCT	18	3747273	0.823813326035401	4	7	56	0.111111111111111	Non-coding genes	3747255	51
chr1	3892918	3893011	94	-	G2269.1	TCTCAATCTCTCTAGCTCACAGGTGCAGTGCGGTCTTCAGCGCGCTTGAAAGCACGAAGTTGTTCGGCAGCCAGGTTGGCCTCTGCCCAGGAAG	37	3892994	0.791935740651475	13	23	199	0.103603603603604	Coding RNAs	3892945	94
chr1	3900187	3900254	68	-	G2270.1	TCCGGGTCGCCGCTCCGCCGGGACGCGTTGGCCGGGGCGCGCGGTGCTTGGCTGCGGTGCTCACACTC	31	3900248	0.800583276434381	9	23	133	0.147435897435897	Coding RNAs	3900201	68
chr1	6186748	6186781	34	-	G2281.1	AGAATAATCTACGTGACTGGTTGCGCGTAGTTGC	12	6186764	0.654595682269429	8	11	90	0.108910891089109	Coding RNAs	6186756	34
chr1	6197716	6197754	39	-	G2282.1	AAAGCTTGTGGTGAAGGGGGGCAAAAAAAAGAAGCAAGT	16	6197729	0.991708560805565	3	6	50	0.107142857142857	Coding RNAs	6197745	39
chr1	6199563	6199592	30	-	G2284.1	TTCTAACTCCGCTGCCGCCATGGCTCCTGT	23	6199573	0.749519333595699	4	13	125	0.0942028985507246	Coding RNAs	6199572	30
chr1	6231952	6232015	64	-	G2300.1	CACGTGGTACAGAATGAAAAATCAGATACACATACTCTGGTGACCAGTGGAGTGTACGCTTGGT	19	6232010	0.847497815094144	8	12	91	0.116504854368932	Coding RNAs	6231962	64
chr1	6232058	6232096	39	-	G2300.3	AGTGTCACAGGGCTGCTGATGGTGGTCTTCGGAGAATGT	21	6232096	0.648643616427337	5	12	125	0.0875912408759124	Coding RNAs	6232075	39
chr1	6234898	6234976	79	-	G2302.1	AGATAGCCATCCGAGCTTGTTTCCTGGGGTTTGTGTTCGGCTGCGGCACGCTGCTAAGTTTTAGCCAGTCTTCTTGGAG	28	6234933	0.810001887368984	15	24	196	0.109090909090909	Coding RNAs	6234925	79
chr1	6235720	6235961	242	-	G2303.1	TCTCCGGGCTACAGCCGGCGCCGCCGCCCGCTAGTCCGCCGCCCGGCGCCATGGCGGGCTGCGCGGCGCGGGCTCCGCCGGGCTCTGAGGCGCGTCTCAGCCTCGCCACCTTCCTGCTGGGCGCCTCGGTGCTCGCGCTGCCGCTGCTCACGCGCGCCGGCCTGCAGGGCCGCACCGGGCTGGCGCTCTACGTGGCCGGGCTCAACGCGCTGCTGCTGCTGCTCTATCGGCCGCCTCGCTAC	123	6235920	0.680424904584293	32	88	450	0.163568773234201	Coding RNAs	6235829	242
chr1	8026231	8026259	29	-	G2320.1	GAGGCGCCTGCGCGATGTCCGGGCCCCTG	11	8026231	0.723847751786086	3	7	28	0.2	Coding RNAs	8026237	29
chr1	8861012	8861304	293	-	G2323.1	GTGTCAGCTCAGGCAGCTCGAGGCCCCCGACCAACACTTGCAGGGGTCCCTGCTAGTTAGCGCCCCACCGCCGTGGAGTTCGTACCGCTTCCTTAGAACTTCTACAGAAGCCAAGCTCCCTGGAGCCCTGTTGGCAGCTCTAGCTTTGCAGTCGTGTAATTGGCCCAAGTCATTGTTTTTCTCGCCTCACTTTCCACCAAGTGTCTAGAGTCATGTGAGCCTCGTGTCATCTCCGGGGTGGCCACAGGCTAGATCCCCGGTGGTTTTGTGCTCAAAATAAAAAGCCTCAGTGA	189	8861241	0.808428134065168	47	88	1138	0.0717781402936378	Coding RNAs	8861163	293
chr1	8861366	8861406	41	-	G2323.2	AGGCTAAGTTTGCCGGCAGGAACTTCAGAAACCCCTTGGCC	25	8861406	0.718786794393703	5	6	85	0.0659340659340659	Coding RNAs	8861370	41
chr1	8862888	8862954	67	-	G2324.1	TTCTCCTAGATCAAGACTGGTGCCCCTTGCCGATCTGAGCGCTTGGCCAAGTACAACCAGCTCCTCA	50	8862938	0.75806859639937	10	20	300	0.0625	Coding RNAs	8862910	67
chr1	8863236	8863324	89	-	G2325.1	AATGGTTGGGGCGTCATGGTGTCTCATCGTTCGGGGGAGACTGAAGATACCTTCATCGCTGACCTGGTTGTGGGGCTGTGCACTGGGCA	45	8863324	0.748172090844328	9	14	315	0.0425531914893617	Coding RNAs	8863249	89
chr1	8863895	8864074	180	-	G2326.1	CCTTTGACCAGGATGACTGGGGAGCTTGGCAGAAGTTCACAGCCAGTGCAGGAATCCAGGTAGTGGGGGATGATCTCACAGTGACCAACCCAAAGAGGATCGCCAAGGCCGTGAACGAGAAGTCCTGCAACTGCCTCCTGCTCAAAGTCAACCAGATTGGCTCCGTGACCGAGTCTCTTC	100	8863980	0.949639163156456	16	25	447	0.0529661016949153	Coding RNAs	8864019	180
chr1	8864077	8864105	29	-	G2326.2	CTCCTTTCCTTAGTGGTGTCTATCGAAGA	13	8864090	0.604543280789342	3	4	101	0.0380952380952381	Coding RNAs	8864090	29
chr1	8865312	8865484	173	-	G2327.1	AGGCCTGGAGCTGCTGAAGACTGCTATTGGGAAAGCTGGCTACACTGATAAGGTGGTCATCGGCATGGACGTAGCGGCCTCCGAGTTCTTCAGGTCTGGGAAGTATGACCTGGACTTCAAGTCTCCCGATGACCCCAGCAGGTACATCTCGCCTGACCAGCTGGCTGACCTGT	115	8865436	0.799165244782964	22	35	565	0.0583333333333333	Coding RNAs	8865431	173
chr1	8866288	8866326	39	-	G2328.1	TGGGGGATGAAGGCGGGTTTGCTCCCAACATCCTGGAGA	18	8866288	0.787778643100017	3	3	83	0.0348837209302326	Coding RNAs	8866294	39
chr1	8866366	8866427	62	-	G2329.1	CGGTGCAGCAAACTTCAGGGAAGCCATGCGCATTGGAGCAGAGGTTTACCACAACCTGAAGA	25	8866366	0.837435647710717	5	9	100	0.0825688073394495	Coding RNAs	8866391	62
chr1	8866443	8866513	71	-	G2329.2	TGCTCTCCCCAGGCGTTCAATGTCATCAATGGCGGTTCTCATGCTGGCAACAAGCTGGCCATGCAGGAGTT	25	8866460	0.860125284369403	8	9	131	0.0642857142857143	Coding RNAs	8866486	71
chr1	8867132	8867251	120	-	G2330.1	GCTAAGTTTGGTGCGAACGCCATTCTGGGGGTGTCCCTTGCCGTCTGCAAAGCTGGTGCCGTTGAGAAGGGGGTCCCCCTGTACCGCCACATCGCTGACTTGGCTGGCAACTCTGAAGTC	96	8867185	0.739333848611696	20	28	620	0.0432098765432099	Coding RNAs	8867222	120
chr1	8868001	8868080	80	-	G2331.1	TCATTCTCCCCTCTCCCTCGTAGAAACTGAACGTCACAGAACAAGAGAAGATTGACAAACTGATGATCGAGATGGATGGA	24	8868037	0.816463203059366	9	18	124	0.126760563380282	Coding RNAs	8868057	80
chr1	8870454	8870526	73	-	G2332.1	TGATTGTTCCTTCCAGGTGTCTCAAAGGCTGTTGAGCACATCAATAAAACTATTGCGCCTGCCCTGGTTAGCA	33	8870499	0.802816820312706	9	19	238	0.0739299610894942	Coding RNAs	8870462	73
chr1	8871912	8872004	93	-	G2333.1	TTTTTTCCTCTCATCCAGGTCTCTTCAGAGCTGCTGTGCCCAGTGGTGCTTCAACTGGTATCTATGAGGCCCTAGAGCTCCGGGACAATGATA	68	8871918	0.804633366877886	16	37	403	0.0840909090909091	Coding RNAs	8871934	93
chr1	8874827	8874919	93	-	G2334.1	AGAAGTTCACCATGTCTATTCTCAAGATCCATGCCAGGGAGATCTTTGACTCTCGCGGGAATCCCACTGTTGAGGTTGATCTCTTCACCTCAA	77	8874892	0.729708532152906	20	35	524	0.0626118067978533	Coding RNAs	8874896	93
chr1	8878581	8878685	105	-	G2335.1	GTATCTGTGGGTACCCGGAGCACGGAGATCTCGCCGGCTTTACGTTCACCTCGGTGTCTGCAGCACCCTCCGCTTCCTCTCCTAGGCGACGAGACCCAGTGGCTA	166	8878596	0.709873114167686	22	107	876	0.108850457782299	Coding RNAs	8878623	105
chr1	9942747	9942781	35	-	G2347.1	ATCTCCACCCCGAGGTGGTTTGAACTTTGAGCCTT	15	9942775	0.719431336494299	6	11	88	0.111111111111111	Coding RNAs	9942766	35
chr1	10472379	10472459	81	-	G2351.1	GATGGAGGTGACCGGGGACGCCGGGGTACCAGAATCTGGCGAGATCCGGACTCTAAAGCCGTGTCTGCTGCGCCGCAACTA	42	10472446	0.82558422925299	10	26	129	0.167741935483871	Coding RNAs	10472419	81
chr1	10472461	10472489	29	-	G2351.2	TCGAAGGTGGGCAGGTCCCACCTTGTGGA	11	10472489	0.75980773843171	5	10	42	0.192307692307692	Coding RNAs	10472468	29
chr1	11055866	11055901	36	-	G2357.1	CCTCATCAAGGAGATGCGGCAGTTCTGCCAGTCCCT	12	11055891	0.802969924522997	4	7	43	0.14	Coding RNAs	11055868	36
chr1	11056658	11056684	27	-	G2359.2	ATGTGGGTGACGGTTTTGAGTTCATGA	17	11056677	0.806071668136933	5	12	115	0.094488188976378	Coding RNAs	11056675	27
chr1	11056699	11056731	33	-	G2359.3	CCTGCCAGGCATGGCCATTGGCTACTCTAGCTC	12	11056721	0.772693267333428	6	13	58	0.183098591549296	Coding RNAs	11056708	33
chr1	11056741	11056775	35	-	G2359.4	CCCTCCCATCCCCTCCAGGATGTCATCCAAGTCTC	14	11056741	0.671240364533618	6	11	80	0.120879120879121	Coding RNAs	11056760	35
chr1	11059229	11059360	132	-	G2361.1	TCACTCCGCCCGCAGTAAGACCTATGGCAACGTGCTGGTGTTGGACGGTGTCATCCAGTGCACGGAGAGAGACGAGTTCTCCTACCAGGAGATGATCGCCAACCTGCCTCTCTGCAGCCACCCCAACCCGCG	54	11059229	0.980414927085132	17	38	252	0.131034482758621	Coding RNAs	11059308	132
chr1	11059789	11059826	38	-	G2362.1	CTGCTCCACCACCGGCGCTCGCGCTACCAGGACATCCT	17	11059801	0.682165049844565	3	5	45	0.1	Coding RNAs	11059811	38
chr1	11059859	11059914	56	-	G2363.1	CTCCGGCCCCGCCGCCATCCGCGAGGGCTGGTTCCGCGAGACCTGCAGCCTGTGGC	35	11059900	0.833685315015239	6	18	107	0.144	Coding RNAs	11059886	56
chr1	11059915	11059947	33	-	G2363.2	CGCCATGGAGCCCGGCCCCGACGGCCCCGCCGC	17	11059928	0.943511085477682	1	8	5	0.615384615384615	Coding RNAs	11059925	33
chr1	11059979	11060015	37	-	G2363.3	GGTCCCGTTGTGCTGCGGCGCCGCGCGGCCTGCAGTC	22	11060015	0.642767710234638	6	17	73	0.188888888888889	Coding RNAs	11059994	37
chr1	11681065	11681106	42	-	G2372.1	CGGTCCGGTCGGTGGCTCCCCGCGGCGGGGCCGGGCCCGATC	12	11681078	0.952255979057951	3	4	27	0.129032258064516	Coding RNAs	11681068	42
chr1	11909806	11909854	49	-	G2374.1	TGAGTTTTAAACCAATTTTTTAGAGGTCTTGCATTTTTTAGCAAGGCTT	105	11909814	0.889193503937667	6	7	1239	0.00561797752808989	Non-coding genes	11909831	49
chr1	15834524	15834588	65	-	G2397.1	TGGAGCTCTGCAAATAGCTCAACTGCAGAGCGTGCCCCTTAGAGCTCCTGTGCTGCTGGGAGGCC	16	15834574	0.668249385072225	6	9	76	0.105882352941176	Non-coding genes	15834580	65
chr1	16514119	16514230	112	-	G2408.1	GGCTTATCCATTGCACTCCGGATGTGCTGACCCCTGCGATTTCCCCAAATGTGGGAAACTCGACTGCATAATTTGTGGTAGTGGGGGACTGCGTTCGCGCTTTCCCCTGACT	402	16514122	0.857378496243897	21	55	3040	0.0177705977382876	Non-coding genes	16514201	112
chr1	16535281	16535351	71	-	G2409.1	GTCCCTGGTGGTCTAGTGGCTAGGATTCGGCGCTTTCACCGCCGCGGCCCGGGTTCGATTCCCGGTCAGGG	77	16535330	0.762827423828389	11	48	397	0.107865168539326	Non-coding genes	16535331	71
chr1	16545957	16545997	41	-	G2410.1	CAGTGGTAGAATTCTCGCCTCCCACGCGGGAGACCCGGGTT	15	16545969	0.789948948293153	5	9	48	0.157894736842105	Intergenic space	16545965	41
chr1	16608603	16608646	44	-	G2413.1	CTGGGGATGCCGCTGACTCCCACTGTCCAGGGCTTCCAGTGGAT	12	16608633	0.778098219399025	5	6	50	0.107142857142857	Coding RNAs	16608642	44
chr1	16608714	16608757	44	-	G2414.2	TTAGACCCAGGCGAAGGTTCCCGGTGACCCGGGCTCTCACCAGC	12	16608732	0.752409093474017	4	8	37	0.177777777777778	Coding RNAs	16608735	44
chr1	16666782	16666914	133	-	G2419.1	AAGGTGGTTTTCCCAGGGCGAGGCTTATCCATTGCACTCCGGATGTGCTGACCCCTGCGATTTCCCCAAATGTGGGAAACTCGACTGCATAATTTGTGGTAGTGGGGGACTGCGTTCGCGCTTTCCCCTGACT	339	16666792	0.839601052827911	23	53	2516	0.0206305955624757	Non-coding genes	16666863	133
chr1	16686163	16686216	54	-	G2429.3	TCCGAAGAGCTGGGTCGCCAGCCTCTCCCGCGCACGTTGCCTGGCCTCCAGCAC	30	16686200	0.79784082798355	5	22	102	0.17741935483871	Introns	16686191	54
chr1	17439621	17439663	43	-	G2455.1	AGTGTATCTGGTGAGTGGGCTGGAGCCCTCGTCTGGGCCGGAA	24	17439649	0.679861556113765	5	14	139	0.0915032679738562	Coding RNAs	17439639	43
chr1	20507950	20507988	39	-	G2476.2	ATCCTCCTGGGCACCACCTCTGTGGTCACCGCCGCCCTG	13	20507978	0.667331702533118	5	9	54	0.142857142857143	Coding RNAs	20507972	39
chr1	20654316	20654357	42	-	G2483.1	GGGGAAGAACACCCTCCTCATTGCTGGGCTCCAGGCCAGGAA	11	20654357	0.984783816183765	3	3	32	0.0857142857142857	Coding RNAs	20654331	42
chr1	20661223	20661311	89	-	G2489.1	TGGTTGCTGCTGCCCTTGCTTGGCGCGGTTTGCGCCAGCGGACCCCGCACCTTAGTGCTGCTGGACAACCTCAACGTGCGGGAGACTCA	34	20661270	0.7864369676563	14	22	180	0.108910891089109	Coding RNAs	20661290	89
chr1	21175812	21175856	45	-	G2502.2	TGCTTGGTGCCTGGGACCAACCCTGCAGGGAAGGCTTTTCTCTGG	14	21175840	0.670917279208583	5	5	67	0.0694444444444444	Non-coding RNA isoforms	21175837	45
chr1	21175946	21176043	98	-	G2503.1	ATCGGGCTTGGGCGGAGCTTTTGGGGTGCCCCGGCAGCAGCACTGCGGGGGGACCCCCAGACCCTCTGCAATACTGTGAAAGCTAGCCCCACTTGGCC	49	21175991	0.732459554509648	13	34	194	0.149122807017544	Non-coding RNA isoforms	21176016	98
chr1	21176109	21176163	55	-	G2504.1	ACCTTCCTGTCGGCCCTTCGGTTCTCGTCGTCGCAGTCCAGGGGGACCCCGCAGC	13	21176109	0.98130286460737	6	8	64	0.111111111111111	Non-coding RNA isoforms	21176114	55
chr1	21176347	21176379	33	-	G2505.2	AGAAACCGGCTCTGAAATCAGGCACAGCGACTG	15	21176347	0.746590786820706	5	9	34	0.209302325581395	Coding RNAs	21176379	33
chr1	21176764	21176866	103	-	G2507.1	CAGCGCCATGTTGGATGCTCTGCTCGTTGAGTGAAGAAAATCCACCGGCATCGCCTGAGCCCCGCTACCGAGAAGGGCGCCGCTTCCTCCGGGGAGGGGGATA	55	21176791	0.787131951461575	15	41	220	0.157088122605364	Coding RNAs	21176847	103
chr1	23310590	23310622	33	-	G2523.1	CAACCAGCCTGATTCCAAGCGTCGTCAGACCAA	11	23310609	0.706227081907766	1	4	31	0.114285714285714	Coding RNAs	23310594	33
chr1	23318616	23318642	27	-	G2531.1	GAAGAATCGGGGGTTCTGCTTCCTTGA	11	23318625	0.61750778457233	5	10	65	0.133333333333333	Coding RNAs	23318623	27
chr1	23321607	23321643	37	-	G2532.2	CCCTGGTAAACACCTTGGAGTGTGCATTTCTGTGGCA	12	23321643	0.867747857259277	4	8	65	0.10958904109589	Coding RNAs	23321625	37
chr1	23323643	23323680	38	-	G2533.3	TTTTTGAGAAGGCCGGACCCATTTGGGATCTACGTCTT	14	23323657	0.66748394180939	8	10	59	0.144927536231884	Coding RNAs	23323664	38
chr1	23333587	23333637	51	-	G2534.2	CTCTAGGCCTTGCTTGAGAGAACTGGTTATACTCTGGATGTAACCACAGGA	16	23333620	0.793988086349902	6	12	102	0.105263157894737	Coding RNAs	23333611	51
chr1	23338518	23338615	98	-	G2536.1	TTTTTAGGATTGGTAGCTTATGTCGATCTTGATGAAAGAGCAATTGATGCTCTCAGGGAATTTAATGAAGAAGGAGCTCTGTCTGTACTACAGCAGTT	42	23338546	0.807570205374547	21	37	287	0.114197530864198	Coding RNAs	23338572	98
chr1	23344212	23344277	66	-	G2537.1	CTAGTCGTTTTCAAAGCGCCTCGCGCTGATTCTCACGGGCCCGGCTGCCGGCCCCCGCTCTGCCCT	64	23344223	0.758052086752266	13	49	314	0.134986225895317	Coding RNAs	23344256	66
chr1	23978778	23978838	61	-	G2555.1	GGTCTTTTTATGATGTTTTAGGTCTGAAGACTTGCGGCGTGAATTTGGTCGTTATGGTCCT	31	23978813	0.85263319316981	11	24	299	0.0743034055727554	Coding RNAs	23978802	61
chr1	23980194	23980243	50	-	G2556.1	CTGCGTCCCCCCAACACGTCTCTGTTCGTCAGGAACGTGGCCGACGACAC	37	23980213	0.684435307347631	8	29	191	0.131818181818182	Coding RNAs	23980212	50
chr1	23980256	23980344	89	-	G2556.2	TCTAGCTGTGTGTGTCTGAGGCTCGGCCGCCTGAGCCGCGGACGGTTTGCTGAGCCCGTTAGTGCGCCCGGCCGAGACACGCCGCCGCC	52	23980262	0.974823223652892	13	35	206	0.145228215767635	Coding RNAs	23980276	89
chr1	25157084	25157110	27	-	G2563.1	AGACGACCTGCTTCTGGGTCGGGGTTT	226	25157110	0.721918941978277	4	5	1579	0.00315656565656566	Intergenic space	25157099	27
chr1	25900598	25900639	42	-	G2572.1	AATCCCAATTCTGTCCCAATCTTACCAGATGCTACTGGACTT	13	25900603	0.765670540318678	4	4	85	0.0449438202247191	Coding RNAs	25900624	42
chr1	25900712	25900766	55	-	G2572.2	ACTTCAGTACACTTGGTGTACTGGGTTAATGGCTAGTACTGTATTGGCTCTGTGA	19	25900766	0.745941251036031	7	8	174	0.043956043956044	Coding RNAs	25900745	55
chr1	25900839	25900890	52	-	G2573.1	AGATCCAGATCCAGACTGTAAGATGTTGTTTTAGGGGCTAAAGGGGAGAAAC	15	25900839	0.993773138473119	4	5	73	0.0641025641025641	Coding RNAs	25900882	52
chr1	25901631	25901665	35	-	G2576.1	CTTGAAGCAGCTGGCTGAGAAACGAGAGCACGAGA	13	25901637	0.978966088557227	3	3	23	0.115384615384615	Coding RNAs	25901657	35
chr1	25903700	25903833	134	-	G2577.1	ATAAATATAATCAATTCTAGATATCCAGGTGAAAGAACTGGAGAAGCGTGCCTCAGGCCAGGCTTTTGAGCTGATTCTCAGCCCTCGGTCAAAAGAATCTGTTCCAGAATTCCCCCTTTCCCCTCCAAAGAAGA	70	25903724	0.774996955538073	25	54	442	0.108870967741935	Coding RNAs	25903807	134
chr1	25904667	25904759	93	-	G2578.1	GTTTTTGAAAATCATTTTCAGGACTTTCCTTATCCCAGTTGATTGTGCAGAATACACTGCCTGTCGCTTGTCTTCTATTCACCATGGCTTCTT	85	25904726	0.668326699837352	26	77	871	0.0812236286919831	Coding RNAs	25904731	93
chr1	27490017	27490048	32	-	G2602.1	CTGTGCGGAGACTGGGCGGCCGGCCGACCCTT	22	27490031	0.782486190273895	5	18	45	0.285714285714286	Coding RNAs	27490022	32
chr1	27914447	27914538	92	-	G2613.1	GCCAGAGCGGCGCAGTGGCGGCCGCGTTCTGTGGTTTTCCGCTATTCCCCCAGACCCGCACCTTCTCGGCCTCTTTGCGGAGAATCGTGACC	40	27914538	0.974933614660827	18	35	229	0.132575757575758	Coding RNAs	27914482	92
chr1	28881728	28881761	34	-	G2622.1	CTTTCCCTCCTCACTACTGCACTTGACTAGTCTT	20	28881754	0.815819055705166	2	6	205	0.028436018957346	Non-coding genes	28881735	34
chr1	28982560	28982595	36	-	G2623.1	AAACCTGGGAAGGTGGTGCTTGTCCTGGCTGGACGC	14	28982564	0.593773608926796	5	11	78	0.123595505617978	Non-coding genes	28982580	36
chr1	29160468	29160505	38	-	G2628.2	GGAGTTTGATGATCTGCGTGATGCAGATGATGCTGTTT	14	29160492	0.695349558054233	6	11	91	0.107843137254902	Coding RNAs	29160484	38
chr1	29181720	29181768	49	-	G2629.1	CACTGCCGTTGCCGGGATGCCGCGGGTGTACATCGGCCGCCTGAGCTAC	26	29181720	0.629631534506531	8	20	95	0.173913043478261	Coding RNAs	29181745	49
chr1	31059555	31059595	41	-	G2641.1	TAACCTGTTTGTCCTTAGGTGTTGGTGGAATGAGCGTTGCA	20	31059574	0.745116766445553	6	17	186	0.083743842364532	Coding RNAs	31059576	41
chr1	31630118	31630149	32	-	G2650.1	CAGTGGCTTGGATTCTGCCACACCCATAAATC	11	31630143	0.631057193100349	6	8	52	0.133333333333333	Coding RNAs	31630126	32
chr1	31919504	31919536	33	-	G2669.1	AACATTGCCTTGAAGACTCCTGGACACCGAGAC	15	31919504	0.842182330262614	5	11	66	0.142857142857143	Coding RNAs	31919520	33
chr1	31919552	31919630	79	-	G2669.2	TTATGGCGATTCTGAGTGTGAGGGCAGACTTCTGCCAGGCTCAGCACAGCATTTTCGCTGACAAGTGAGCTTGGAGGTT	51	31919565	0.736934142749405	15	34	317	0.0968660968660969	Coding RNAs	31919592	79
chr1	31938277	31938320	44	-	G2671.1	TAACCGTCGTCTGTCCGGGAGCGGCTGGAGCGGCAGCGGCGGCC	17	31938277	0.945439248857069	6	9	35	0.204545454545455	Coding RNAs	31938280	44
chr1	32335956	32336015	60	-	G2681.1	AAGGCTCCCCGGGGCGACGTGACCGCCGAGGAGGCAGCAGGCGCTTCCCCCGCGAAGGCC	19	32335956	0.868952930024052	4	11	25	0.305555555555556	Coding RNAs	32335967	60
chr1	32336059	32336090	32	-	G2681.2	TATCCCCTGCGGCGCGAGCCCGGGGCGGCTCC	19	32336074	0.727753073576202	3	13	33	0.282608695652174	Coding RNAs	32336067	32
chr1	32336140	32336204	65	-	G2682.1	GGGCGCAGCTAGCGGGTCGGCCGCGGAGCGGAGGTGCAGCTCGGCTTCCCCCGGCACCCCTCCCC	34	32336183	0.80846125015697	6	22	60	0.268292682926829	Coding RNAs	32336181	65
chr1	32775990	32776032	43	-	G2688.1	CAAGCTGGGCTCCATTTCCTGTAAATCGCTGAAAGGGGGGAAC	12	32775990	0.991624083168735	3	5	57	0.0806451612903226	Coding RNAs	32776017	43
chr1	32780133	32780175	43	-	G2690.1	TGCAGGACAGGCTGGTAGTGGTGCTGTGCAACCTGAAACCCCA	11	32780167	0.756218906312483	4	6	49	0.109090909090909	Coding RNAs	32780154	43
chr1	32817303	32817328	26	-	G2703.1	CAGTTCCCGGCACGCGGCGGCGACGG	11	32817303	0.918373000369658	2	3	11	0.214285714285714	Coding RNAs	32817320	26
chr1	33024549	33024577	29	-	G2706.1	CTCTCTGTAGGCACCCAGATTGGCTGAAA	12	33024561	0.81165374307593	4	9	64	0.123287671232877	Coding RNAs	33024556	29
chr1	33036741	33036787	47	-	G2707.1	AGGCATCCGGGCCGTGCTGCTGGGGCCTCCCGGGGCCGGTAAAGGGA	16	33036787	0.690641423611886	5	10	55	0.153846153846154	Coding RNAs	33036743	47
chr1	34855890	34855927	38	-	G2721.1	ATTCCCTGTTGCCTTCGTGGTCGGGGCTGTGGGTTACC	11	34855908	0.708149936913198	8	11	74	0.129411764705882	Coding RNAs	34855904	38
chr1	35192926	35192955	30	-	G2746.2	GTTCTCCGCCGCCCGGCATGGGCCTCAATC	14	35192926	0.723242100004688	2	3	44	0.0638297872340425	Coding RNAs	35192935	30
chr1	35193051	35193129	79	-	G2746.3	ATTTTGTGAGAAGCAAGGTGGCCTCCACGTTTCCTGAGCGTCTTCTTCGCTTTTGCCTCGACCGCCCCTTGACCACAGA	48	35193101	0.768044112111765	16	35	291	0.107361963190184	Coding RNAs	35193072	79
chr1	35641416	35641452	37	-	G2754.1	GCCCCTGGCCTTCCGCCACCATGGAGTACCTCATCGG	15	35641452	0.564638524011298	6	7	52	0.11864406779661	Coding RNAs	35641428	37
chr1	35641454	35641513	60	-	G2754.2	AGGTGCTGTCTCACCGGTGAGACCTGGAAGCGGGCGAGTCTCGTGCTGTGTCGGACCTGC	29	35641497	0.806129467138231	8	21	117	0.152173913043478	Coding RNAs	35641481	60
chr1	36140120	36140171	52	-	G2760.2	TTTAGAGCTCTGAGCTCTTCACCCTGACCTATGGTGCCCTGGTCACCCAGCT	24	36140149	0.605162124979962	9	13	151	0.0792682926829268	Coding RNAs	36140146	52
chr1	36149411	36149455	45	-	G2761.1	GCGGCTTAGGCTCCGGCGTCTGCAGGGGTCGCCGAGCTAACCCGT	15	36149432	0.668060804004218	5	9	50	0.152542372881356	Coding RNAs	36149439	45
chr1	36397790	36397824	35	-	G2767.1	AGGCGCCCGCTAGCTTCGGCGGCGACCCAGACGGG	14	36397790	0.96404918987439	3	10	30	0.25	Coding RNAs	36397807	35
chr1	36397834	36397875	42	-	G2767.2	CGCCGGCATGGTTTCTCCGTCCTGCTGCAGCCGGCGGGAGGC	38	36397834	0.963101738416272	8	28	167	0.143589743589744	Coding RNAs	36397854	42
chr1	36464194	36464247	54	-	G2770.1	GTTTGATTCGGACCCGGGCAGTTACCCAGGTCCTAGTACCCGGGCTGCCGGGCG	17	36464194	0.686419648406445	6	8	73	0.0987654320987654	Coding RNAs	36464228	54
chr1	37514705	37514731	27	-	G2773.1	AAGGCGGCGCCGCCGCAGATCCCGGAC	11	37514712	0.78747594248434	1	8	1	0.888888888888889	Coding RNAs	37514717	27
chr1	37690464	37690505	42	-	G2786.1	TGGTGCAGTCCCTGGAGGGTTCTCACGCTTTGGCTGTCTGGA	12	37690493	0.730599225851185	6	10	73	0.120481927710843	Coding RNAs	37690474	42
chr1	37807143	37807175	33	-	G2798.1	CTACTGCCAGGACCAGTGACCCTGGTGATGGAA	14	37807143	0.576296076502541	4	7	45	0.134615384615385	Coding RNAs	37807147	33
chr1	39576355	39576412	58	-	G2825.1	ATTTGGTTTCCCTCTGCCCCGGCGGTTGTAATCTTAAACCGCCGGAGCCCGAGGCCTA	47	39576367	0.773959392496849	10	26	260	0.0909090909090909	Coding RNAs	39576389	58
chr1	40257921	40257946	26	-	G2833.2	CTTGACGCTGGGTTCCGGCCTAGGGT	11	40257925	0.726034941824952	5	6	52	0.103448275862069	Non-coding genes	40257929	26
chr1	42335148	42335181	34	-	G2841.2	TCTCGGGGCTGCTCGGGGCCTCGACCGCTCGCAG	13	42335172	0.713466422212076	3	7	39	0.152173913043478	Coding RNAs	42335163	34
chr1	42817211	42817240	30	-	G2843.1	TTGTCTGCGACTCGGCGGAGGCTCCAACTT	15	42817233	0.635502754224946	3	7	56	0.111111111111111	Coding RNAs	42817234	30
chr1	43388349	43388423	75	-	G2857.1	GGAGAAGCAGCTTGAGGCATCATTAGATGCACTGCTGAGTCAAGTGGCTGATCTGAAGAACTCTCTGGGGAGTTT	22	43388398	0.737749313294164	10	22	113	0.162962962962963	Coding RNAs	43388390	75
chr1	44721784	44721816	33	-	G2868.1	AAATTTTTTGAAGTCTTGCCTAGGCAAGGCTGA	35	44721784	0.597500007898379	6	9	278	0.0313588850174216	Non-coding genes	44721802	33
chr1	44721834	44721889	56	-	G2868.2	TCTTCATAACGAATAAATCTTTCGCCTTTTACTAAAGATTTCCGTGGAGAAAAACA	21	44721839	0.834567357472401	8	10	165	0.0571428571428571	Non-coding genes	44721851	56
chr1	44731052	44731143	92	-	G2869.1	AAATCTTTCGCCTTTTACTAAAGATTTCCGTGGAGAGAAACCGTTTTGAGTTTCAAGCAAATTTTTTGAAGCCCTATGTTGGTGGGGTTCAT	604	44731123	0.93934116992302	22	51	5955	0.00849150849150849	Non-coding genes	44731080	92
chr1	44780681	44780715	35	-	G2870.1	ATGGTGCGCATGAATGCCCTGGCAGATGCTCTCAA	22	44780709	0.662259757979077	4	7	110	0.0598290598290598	Non-coding genes	44780692	35
chr1	44819891	44819952	62	-	G2872.1	TAAAGATTTCCGTGGAGAGAAAGTTGTGAGTTTTTATTCAATTTTTTGAGGCCTCTTATTTC	137	44819952	0.98672324340032	5	6	1823	0.00328048113723346	Coding RNAs	44819912	62
chr1	45511142	45511172	31	-	G2875.2	AGCCTTTCTTCCTTTGGTAGGAATGGCCTGA	12	45511150	0.703606904305371	6	7	101	0.0648148148148148	Coding RNAs	45511147	31
chr1	45511283	45511309	27	-	G2876.2	CCAGGCTGCGGTGGGCAGCCATGAGAA	11	45511283	0.729660479847262	2	4	20	0.166666666666667	Coding RNAs	45511289	27
chr1	45514559	45514604	46	-	G2877.1	TCGGCAGATCACTGTAAATGACCTCCCTGTTGGCCGCTCTGTGGAT	15	45514559	0.917871714121255	3	5	96	0.0495049504950495	Coding RNAs	45514574	46
chr1	45515717	45515779	63	-	G2880.1	TCTTGACTTCACCTTTGTGTGCCCCACGGAGATCATTGCTTTCAGTGATAGGGCAGAAGAATT	29	45515733	0.653509917709936	10	17	176	0.0880829015544041	Coding RNAs	45515735	63
chr1	45519032	45519073	42	-	G2882.1	TCATTTCTGTTATTTCTAGCTGATAGGAAGATGTCTTCAGGA	17	45519048	0.737142355377485	8	10	179	0.0529100529100529	Coding RNAs	45519053	42
chr1	45521842	45521874	33	-	G2884.1	CTTGCCTGGTGTCGGTGGTTAGTTTCTGCGACT	22	45521868	0.79636008442674	5	13	187	0.065	Coding RNAs	45521854	33
chr1	46197836	46197870	35	-	G2901.1	TTCCTGAAGTCATGGGCTGGCCAGGACATTGGTGA	11	46197836	0.657764539810493	5	10	44	0.185185185185185	Coding RNAs	46197846	35
chr1	46303154	46303180	27	-	G2913.1	AGCTGTGCGGGCGGGCGGTGAGCGCCC	14	46303171	0.632890294917787	3	7	25	0.21875	Coding RNAs	46303158	27
chr1	46718758	46718809	52	-	G2918.1	AGGCCGACCCTTCTAGCCGGGCTCCGGATCTTCCTCGGCCTCGGGCCCCCTT	19	46718781	0.67248857020054	5	10	80	0.111111111111111	Coding RNAs	46718776	52
chr1	46718923	46718955	33	-	G2920.1	AGTGGCCGAGAGTTGCCCGTGCCGGAGACCTCA	18	46718945	0.683241780077383	3	9	68	0.116883116883117	Coding RNAs	46718937	33
chr1	52033564	52033598	35	-	G2939.1	AGAAGGCATTGCGTGGAGCTCTGCGAGCCTCCGTG	11	52033577	0.676113525884797	3	3	35	0.0789473684210526	Coding RNAs	52033573	35
chr1	52033743	52033781	39	-	G2940.1	AATGGTCGCTCCCTGAGAGGATGCCGCTCGTGGTGTTTT	11	52033781	0.830967898821356	5	7	60	0.104477611940299	Coding RNAs	52033772	39
chr1	52055104	52055148	45	-	G2941.2	GGGACTCCGGCCCTGCGTCCGCTCAGCCCCGTGGCCCCGCGCACC	14	52055104	0.980085754432903	4	4	37	0.0975609756097561	Coding RNAs	52055124	45
chr1	52698293	52698326	34	-	G2948.2	ATGGCCGGCATGGTGGACTTCCAGGATGAGGAGC	12	52698305	0.566479379501744	6	7	40	0.148936170212766	Coding RNAs	52698303	34
chr1	52772534	52772562	29	-	G2950.1	ATCTGACGACGTGAAGGAGCAGATTTACA	11	52772543	0.744524856452964	3	5	35	0.125	Non-coding genes	52772545	29
chr1	53238424	53238472	49	-	G2952.2	AGGCTCGGTTGTCTTTTGGGAGCCATGGAGAGTGACTTTTATCTGCGTT	13	53238427	0.611032650661149	8	9	103	0.0803571428571429	Coding RNAs	53238450	49
chr1	53940044	53940071	28	-	G2954.1	TGATCTCTGTCTGAGCTCTGAAGGGTCC	11	53940067	0.655317285640921	4	7	73	0.0875	Coding RNAs	53940056	28
chr1	54886989	54887043	55	-	G2985.2	TGCTCATCCACCAGCGCTGGGTGTTCGTGTGCCTCTTCCTCCTGCCGCTCTCGCT	16	54887034	0.81587898623657	8	12	114	0.0952380952380952	Coding RNAs	54887005	55
chr1	54887047	54887138	92	-	G2985.3	TACCGCGCGGCGCCGCACCATGGAGCCCGCCGTGTCGCTGGCCGTGTGCGCGCTGCTCTTCCTGCTGTGGGTGCGCCTGAAGGGGCTGGAGT	40	54887125	0.904071226710074	12	28	178	0.135922330097087	Coding RNAs	54887074	92
chr1	54957908	54957929	22	-	G2986.1	CAGTCGGTAGAGCATGAGACTC	16	54957929	0.73613720238725	3	9	47	0.160714285714286	Intergenic space	54957915	22
chr1	55376745	55376784	40	-	G2987.1	CTGGCTGGCTAGGCGGGTGTCCCCTTCCTCCCTCACCGCT	25	55376773	0.727652491459196	6	11	175	0.0591397849462366	Non-coding genes	55376760	40
chr1	58781414	58781440	27	-	G2995.1	ATAAGAGATTTGGAGCACTCTGAGTTT	12	58781440	0.682352554323136	5	6	80	0.0697674418604651	Coding RNAs	58781418	27
chr1	58781495	58781539	45	-	G2995.2	AATTTGATGAAAGCTGATTACTGTCAATAAACAGCTTCATGCCTT	16	58781520	0.66610114149849	6	10	107	0.0854700854700855	Coding RNAs	58781524	45
chr1	58781561	58781618	58	-	G2995.3	TGAGAGCGAGGCTGAGCCTACAGATGAACTCTTTCTGGCCTGCCTTCGTTAACTGTGT	21	58781618	0.818622742329923	8	11	115	0.0873015873015873	Coding RNAs	58781576	58
chr1	58781666	58781704	39	-	G2996.1	ATAGAGACTGTAGATTGCTTCTGTAGTACTCCTTAAGAA	12	58781704	0.741805566978534	7	9	110	0.0756302521008403	Coding RNAs	58781679	39
chr1	58781911	58782014	104	-	G2999.1	TGAGAACTTGACAAGTTGCGACGGAGAGAAAAAAGAAGTGTCCGAGAACTAAAGCCAAGGGTATCCAAGTTGGACTGGGTTGCGTCCTGACGGCGCCCCCAGTG	37	58782014	0.86912169091845	16	30	160	0.157894736842105	Coding RNAs	58781930	104
chr1	58782831	58782885	55	-	G3006.1	CTCGCCCGACGTGGGGCTGCTCAAGCTGGCGTCGCCCGAGCTGGAGCGCCTGATA	25	58782876	0.796591556647292	7	13	80	0.139784946236559	Coding RNAs	58782848	55
chr1	58782966	58783140	175	-	G3006.2	AGCCCTGTTGCGGCCCCGAAACTTGTGCGCGCAGCCCAAACTAACCTCACGTGAAGTGACGGACTGTTCTATGACTGCAAAGATGGAAACGACCTTCTATGACGATGCCCTCAACGCCTCGTTCCTCCCGTCCGAGAGCGGACCTTATGGCTACAGTAACCCCAAGATCCTGAAA	113	58783056	0.765017436073658	29	76	494	0.133333333333333	Coding RNAs	58783115	175
chr1	58783147	58783357	211	-	G3007.1	GAAGAGCGCTCAGTGAGTGACCGCGACTTTTCAAAGCCGGGTAGCGCGCGCGAGTCGACAAGTAAGAGTGCGGGAGGCATCTTAATTAACCCTGCGCTCCCTGGAGCGAGCTGGTGAGGAGGGCGCAGCGGGGACGACAGCCAGCGGGTGCGTGCGCTCTTAGAGAAACTTTCCCTGTCAAAGGCTCCGGGGGGCGCGGGTGTCCCCCGCT	125	58783226	0.96244615105933	26	84	457	0.155268022181146	Coding RNAs	58783335	211
chr1	58783360	58783494	135	-	G3007.2	GACAAGTCGTCGGAGTCCGGGCGGCCAAGACCCGCCGCCGGCCGGCCACTGCAGGGTCCGCACTGATCCGCTCCGCGGGGAGAGCCGCTGCTCTGGGAAGTGAGTTCGCCTGCGGACTCCGAGGAACCGCTGCGC	91	58783462	0.96217137640193	14	57	260	0.17981072555205	Coding RNAs	58783482	135
chr1	58783558	58783590	33	-	G3008.1	GGACGTGCGCTCAGCTTCGCTCGCACCGGTTGT	23	58783578	0.733585454726812	7	20	123	0.13986013986014	Coding RNAs	58783570	33
chr1	58783624	58783666	43	-	G3008.2	CAAGCCTTTCCTGCGTCTTAGGCTTCTCCACGGCGGTAAAGAC	44	58783649	0.59197701657278	10	22	261	0.0777385159010601	Coding RNAs	58783644	43
chr1	58783688	58783920	233	-	G3009.1	CTTTTCACCTTCTCTCTAACTGCCCAGAGCTAGCGCCTGTGGCTCCCGGGCTGGTGTTTCGGGAGTGTCCAGAGAGCCTGGTCTCCAGCCGCCCCCGGGAGGAGAGCCCTGCTGCCCAGGCGCTGTTGACAGCGGCGGAAAGCAGCGGTACCCACGCGCCCGCCGGGGGAAGTCGGCGAGCGGCTGCAGCAGCAAAGAACTTTCCCGGCTGGGAGGACCGGAGACAAGTGGCA	178	58783758	0.886055690169473	30	134	665	0.167709637046308	Coding RNAs	58783702	233
chr1	58783926	58783979	54	-	G3009.2	AGACAGACACAGCCAGCCAGCCAGGTCGGCAGTATAGTCCGAACTGCAAATCTT	51	58783972	0.955168129347571	5	39	150	0.206349206349206	Coding RNAs	58783951	54
chr1	58783983	58784034	52	-	G3009.3	CTGAGTGTGGCTGAAGCAGCGAGGCGGGAGTGGAGGTGCGCGGAGTCAGGCA	20	58784010	0.665595289299203	6	13	49	0.209677419354839	Coding RNAs	58784015	52
chr1	62688244	62688274	31	-	G3013.1	CGCAGCAGCCATGGCCGAGCGCCGCGCCTTC	13	62688263	0.951020066752234	1	12	20	0.375	Coding RNAs	62688256	31
chr1	67413025	67413052	28	-	G3026.1	TGAACTTCTCCCGCTACACAGAAGTAAC	12	67413037	0.646251113207539	5	8	50	0.137931034482759	Coding RNAs	67413036	28
chr1	67413162	67413204	43	-	G3027.1	GGATGCCATAAGACAACCCTGGTTCCTTTGTGAACCCTTCTGT	11	67413167	0.810580755859654	6	11	80	0.120879120879121	Coding RNAs	67413191	43
chr1	67413214	67413260	47	-	G3027.2	AGTGCTTCTGCTCCTGATGTGGATGACCCAGAGGCATTCCCAGCTCT	15	67413233	0.688483908825779	6	7	89	0.0729166666666667	Coding RNAs	67413240	47
chr1	67430153	67430182	30	-	G3036.1	AAGCCGGCGGGGGCGGCGTTGGGGGCCCTG	11	67430182	0.95815181523046	3	4	16	0.2	Coding RNAs	67430166	30
chr1	67430189	67430367	179	-	G3036.2	AGCAGGCGCTCTTGGCTCGGCGCGGCCCGCTGCAATCCGTGGAGGAACGCGCCGCCGAGCCACCATCATGCCTGGGCACTTACAGGAAGGCTTCGGCTGCGTGGTCACCAACCGATTCGACCAGTTATTTGACGACGAATCGGACCCCTTCGAGGTGCTGAAGGCAGCAGAGAACAAGA	281	67430189	0.958185891668318	28	216	1032	0.173076923076923	Coding RNAs	67430271	179
chr1	67707691	67707719	29	-	G3040.1	TCCTCAGATTTCAGGTAAAAACAATAATT	11	67707701	0.731363044027638	6	7	56	0.111111111111111	Coding RNAs	67707705	29
chr1	68232416	68232469	54	-	G3047.1	CGTGCGGGCGCCTTCCGTCCCGGTCCCATCCTCGCCGCGCTCCAGCACCTCTGA	19	68232436	0.64430852095268	6	9	74	0.108433734939759	Coding RNAs	68232436	54
chr1	68496968	68497065	98	-	G3055.1	TGCCGCGGCCGCTGGGCCTGAGTGTCGCCTTCGCCGCCATGGACGCCACCGGGCGCTGACAGACCTATGGAGAGTCAGGGTGTGCCTCCCGGGCCTTA	40	68497021	0.796935470632005	14	33	158	0.172774869109948	Coding RNAs	68496985	98
chr1	71080947	71080998	52	-	G3059.1	AAGATGTCGACCAAGAATTTCCGAGTCAGTGACGGGGACTGGATTTGCCCTG	20	71080947	0.690899453129106	10	16	86	0.156862745098039	Coding RNAs	71080961	52
chr1	77683348	77683378	31	-	G3066.1	CGCTATCGAGCTTCCTGCAGCGGTGGCCACC	12	77683348	0.779721269612792	4	9	39	0.1875	Coding RNAs	77683353	31
chr1	84506062	84506120	59	-	G3070.2	CACGAATCGGCCCGGCCGTCGCGTGCACCATGTCTGGCTCCTCCAGCGTCGCCGCTATG	29	84506120	0.872497071132623	7	23	122	0.158620689655172	Coding RNAs	84506075	59
chr1	86914033	86914065	33	-	G3094.1	TTGGGCTACGGTTGTTGTTGGCGACTGTGCTTC	11	86914042	0.660100892726463	8	10	85	0.105263157894737	Coding RNAs	86914038	33
chr1	91387249	91387358	110	-	G3115.1	AACTGGCTTGTGGCGGCCAAGCGTTCATAGCGACGTCGCTTTTTGATCCTTCGATGTCGGCTCTTCCTATCATTGTGAAGCAGAATTCACCAAGCGTTGGATTGTTCACC	2688	91387283	0.78772313206096	19	26	16190	0.00160335471139615	Introns	91387327	110
chr1	93180209	93180246	38	-	G3128.2	AGGGATGGGCGACAAGATCTGGCTGCCCTTCCCCGTGC	13	93180245	0.748609820614803	5	8	51	0.135593220338983	Coding RNAs	93180222	38
chr1	93180314	93180380	67	-	G3129.1	CGCCGCCGCCGCGGCCGCCACCTGGAGTTTCTTCAGACTCCAGATTTCCCTGTCAACCACGAGGAGT	28	93180380	0.980052274059673	10	22	150	0.127906976744186	Coding RNAs	93180336	67
chr1	94926848	94926880	33	-	G3141.1	CAAGGGCCCTTCCTATGGGCTCTCGGCCGAAGT	11	94926865	0.598462368608067	4	7	45	0.134615384615385	Coding RNAs	94926857	33
chr1	94926973	94927017	45	-	G3141.2	GCCTCCCAGAGGAGGGAGTTCGAGCATCCCCCGCGGCGGCCACTC	23	94926986	0.787449948809494	4	8	40	0.166666666666667	Coding RNAs	94927004	45
chr1	94927058	94927118	61	-	G3141.3	AGCGAGGCAGCCGGGTGCTTCGCAGCGGAGCTCGAGGCTCTGTAGCACCCAGTTGGACCCA	33	94927118	0.952344639288745	9	32	114	0.219178082191781	Coding RNAs	94927070	61
chr1	100132874	100132900	27	-	G3148.2	TTTATCAGGACCCGGACCTCTCAGGCT	12	100132900	0.55005173213363	3	4	44	0.0833333333333333	Coding RNAs	100132885	27
chr1	109415269	109415296	28	-	G3168.1	CTTCCCCACTGATGGAGCCCAGCAGCAT	11	109415295	0.64073844003367	3	5	32	0.135135135135135	Coding RNAs	109415278	28
chr1	109426372	109426401	30	-	G3170.1	AGTTGGGTGCCGGTGGAGTCGTGTTGGTCC	11	109426380	0.6152239225031	5	6	58	0.09375	Coding RNAs	109426390	30
chr1	110963783	110963816	34	-	G3182.1	GAACCCCTCACAGTTGCTGTGGGCAACTCCAGCC	12	110963800	0.525375398786616	6	9	47	0.160714285714286	Coding RNAs	110963792	34
chr1	110963828	110963893	66	-	G3182.2	CTGCGCGGTGCGCGACCTCGTCCCGAAGCCTGGGGATACACCCTCTCGAGAGCCCGCTGTCGCCCT	23	110963864	0.898659039676065	7	18	78	0.1875	Coding RNAs	110963870	66
chr1	112929265	112929315	51	-	G3202.1	ACTTAAAATGCCACCAGCAGTTGGAGGTCCAGTTGGATACACCCCCCCAGA	16	112929265	0.967238655409962	7	12	66	0.153846153846154	Coding RNAs	112929289	51
chr1	112956148	112956183	36	-	G3205.1	TGCGACGTGACTGGCTAGCTGCGTGGGTACTGGAAC	18	112956169	0.674236567492238	7	20	93	0.176991150442478	Coding RNAs	112956162	36
chr1	114716072	114716105	34	-	G3213.1	TGACAATCCAGCTAATCCAGAACCACTTTGTAGA	12	114716097	0.641347021556386	5	8	60	0.117647058823529	Coding RNAs	114716087	34
chr1	114716678	114716715	38	-	G3215.1	AACATTTTTCCCGGCTGTGGTCCTAAATCTGTCCAAAG	20	114716701	0.546369705839208	9	16	126	0.112676056338028	Coding RNAs	114716697	38
chr1	114720607	114720637	31	-	G3225.1	GTCAAGTTCCAATTGTGTGTCCTGGGCCAAA	13	114720607	0.693588649355533	4	5	79	0.0595238095238095	Coding RNAs	114720614	31
chr1	114723966	114723994	29	-	G3226.1	ATTACTGAGGAAGCTGATCCCACCATTTA	12	114723994	0.798153079225254	3	4	47	0.0784313725490196	Coding RNAs	114723986	29
chr1	114730536	114730566	31	-	G3233.1	AAATTCTGGATGGGAACCAGCTCCATATTGC	12	114730541	0.636528120365231	3	4	52	0.0714285714285714	Coding RNAs	114730546	31
chr1	114732639	114732671	33	-	G3234.1	TAGAGCGAGCAACCAATATAGAAGTTCTGTCAA	13	114732648	0.66128930011927	3	4	40	0.0909090909090909	Coding RNAs	114732665	33
chr1	114739860	114739897	38	-	G3238.3	AAAACAGATGAGCTTTGATCCAAACCTTCTCCACAACA	12	114739860	0.685908161554438	4	6	54	0.1	Coding RNAs	114739875	38
chr1	114749980	114750007	28	-	G3239.2	TGTTTTCTTCAGTGCTGTACTGTGAGAT	12	114749980	0.768230922779717	4	7	96	0.0679611650485437	Coding RNAs	114749992	28
chr1	117778646	117778693	48	-	G3247.1	AGATGTTGGCCTCAGCTCCTAGGCTGAACTCAGCAGATCGGCCCATGA	15	117778662	0.869399455421759	6	14	63	0.181818181818182	Intergenic space	117778673	48
chr1	117929522	117929552	31	-	G3250.1	ACTCGGCGCGCTCCTGCTGAGGGTCGCCGGA	12	117929552	0.57700116400847	5	9	49	0.155172413793103	Coding RNAs	117929528	31
chr1	120850834	120850894	61	-	G3258.1	CTGCGATTTCCCCAAACGTGGGAAACTCGACTGCATAATTTGTGGTAGTGGGGGACTGCGT	117	120850865	0.763628738536952	8	22	804	0.026634382566586	Non-coding genes	120850867	61
chr1	121001025	121001060	36	-	G3259.1	TCCCTGGTGGTCTAGTGGCTAGGATTCGGCGCTTTC	44	121001041	0.728292293785458	7	24	269	0.0819112627986348	Introns	121001040	36
chr1	121016863	121016915	53	-	G3260.1	GCACTGGTGGTTCAGTGGTAGAATTCTCGCCTCCCACGCGGGAGACCCGGGTT	44	121016875	0.749983822713633	8	23	250	0.0842490842490843	Introns	121016898	53
chr1	121020747	121020791	45	-	G3261.1	TGTAGTGGTTATCACGTTCGCCTCACACGCGAAAGGTCCCCGGTT	27	121020784	0.668890925125331	6	13	126	0.0935251798561151	Introns	121020774	45
chr1	121116801	121116835	35	-	G3263.1	ACCACCTAACCCCAAAGGCTCTTTTCAGAGCCACT	18	121116832	0.506436818684552	4	4	87	0.043956043956044	Introns	121116807	35
chr1	121116841	121116897	57	-	G3263.2	ACCAAGGCGGTCACCAAGTACACCAGCTCGAAGTAAGAGTGTGCAAGGGACGCAATA	19	121116897	0.915631272471691	5	11	39	0.22	Non-coding genes	121116886	57
chr1	121117042	121117080	39	-	G3265.2	ATCTCGTCCAAGGCCATGGGCATCATGAACTCCTTCGTC	12	121117070	0.710418621417226	5	7	57	0.109375	Non-coding genes	121117054	39
chr1	121117197	121117256	60	-	G3267.1	TTTTTCGCGCAAAAATGCCGGATCCAGCGAAATCCGCTCCTGCTCCCAAGAAGGGCTCCA	43	121117197	0.75358719546589	10	31	158	0.164021164021164	Non-coding genes	121117230	60
chr1	121118149	121118183	35	-	G3268.1	AAGTGGTCGATCTAAAGGCTCTTTTCAGAGCCACT	14	121118183	0.872760682043127	7	16	102	0.135593220338983	Antisense	121118165	35
chr1	121118259	121118326	68	-	G3269.1	CAGGAGGCCAGCGAGGCCTACCTGGTGGGGCTGTTCGAAGACACGAACCTGTGCGCCATCCATGCCAA	38	121118321	0.81914692897875	9	23	159	0.126373626373626	Non-coding genes	121118300	68
chr1	121118341	121118438	98	-	G3269.2	TACGGAGCTGCTGATCCGCAAGCTGCCCTTCCAGCGGCTGGTACGCGAGATCGCGCAGGACTTTAAGACGGACCTGCGCTTCCAGAGCTCGGCCGTGA	86	121118417	0.706054443433553	16	58	347	0.14320987654321	Non-coding genes	121118385	98
chr1	121118491	121118613	123	-	G3270.1	AGCATGGCCCGTACTAAGCAGACTGCCCGCAAGTCGACCGGCGGCAAGGCCCCGAGGAAGCAGCTGGCTACCAAAGCGGCCCGCAAGAGCGCGCCGGCCACGGGCGGGGTGAAGAAGCCGCAC	79	121118525	0.896395046740393	8	36	104	0.257142857142857	Non-coding genes	121118579	123
chr1	143699455	143699494	40	-	G3276.1	ATTTGTGGTAGTGGGGGACTGCGTTCGCGCTTTCCCCTGA	76	143699488	0.635434640573335	9	17	603	0.0274193548387097	Non-coding genes	143699462	40
chr1	143729407	143729467	61	-	G3277.1	ATGTGGGAAACTCGACTGCATAATTTGTGGTAGTGGGGGACTGCGTTCGCGCTTTCCCCTG	107	143729413	0.74626039074144	7	7	955	0.00727650727650728	Non-coding genes	143729433	61
chr1	143729468	143729509	42	-	G3277.2	TCCATTGCACTCCGGATGTGCTGACCCCTGCGATTTCCCCAA	297	143729509	0.790266237428422	10	23	2031	0.0111976630963973	Non-coding genes	143729484	42
chr1	143784185	143784203	19	-	G3279.1	GTGGCTAGGATTCGGCGCT	11	143784198	0.745463345992732	1	4	48	0.0769230769230769	Intergenic space	143784191	19
chr1	143804021	143804066	46	-	G3280.1	GTTTCCGTAGTGTAGTGGTTATCACGTTCGCCTCACACGCGAAAGG	34	143804029	0.869285718783229	6	18	166	0.0978260869565217	Intergenic space	143804038	46
chr1	143904163	143904252	90	-	G3281.1	GCGGTCACCAAGTACACCAGCTCGAAGTAAGAGTGTGCAAGGGACGCAATAGATCAACCACCTAACCCCAAAGGCTCTTTTCAGAGCCAC	38	143904252	0.914677190269969	9	17	153	0.1	Coding RNAs	143904182	90
chr1	143904279	143904325	47	-	G3281.2	CGAGATCCAGACGGCCGTGCGCCTGCTGCTGCCCGGCGAGCTGGCCA	26	143904325	0.899521588800506	6	17	82	0.171717171717172	Coding RNAs	143904296	47
chr1	143904555	143904619	65	-	G3283.1	CTTTTTTCGCGCAAAAATGCCGGATCCAGCGAAATCCGCTCCTGCTCCCAAGAAGGGCTCCAAAA	55	143904604	0.665335812349107	11	42	209	0.167330677290837	Coding RNAs	143904592	65
chr1	143905510	143905546	37	-	G3284.1	TTAAGTGGTCGATCTAAAGGCTCTTTTCAGAGCCACT	20	143905541	0.760745591214708	8	13	160	0.0751445086705202	Coding RNAs	143905526	37
chr1	143905592	143905675	84	-	G3285.1	GAGGCCTACCTGGTGGGGCTGTTCGAAGACACGAACCTGTGCGCCATCCATGCCAAGCGCGTGACCATCATGCCCAAGGACATC	35	143905635	0.711748817767528	8	19	148	0.11377245508982	Coding RNAs	143905655	84
chr1	143905678	143905724	47	-	G3285.2	GGACCTGCGCTTCCAGAGCTCGGCCGTGATGGCGCTGCAGGAGGCCA	34	143905707	0.688449175500182	6	21	112	0.157894736842105	Coding RNAs	143905698	47
chr1	143905734	143905794	61	-	G3286.1	CTACGGAGCTGCTGATCCGCAAGCTGCCCTTCCAGCGGCTGGTACGCGAGATCGCGCAGGA	53	143905756	0.591326156063996	9	42	204	0.170731707317073	Coding RNAs	143905769	61
chr1	143905805	143905882	78	-	G3287.1	AGCGCGCCGGCCACGGGCGGGGTGAAGAAGCCGCACCGCTACCGGCCCGGCACCGTGGCTCTGCGGGAGATCCGGCGC	41	143905882	0.726848573242709	6	30	47	0.38961038961039	Coding RNAs	143905840	78
chr1	143905903	143905970	68	-	G3288.1	CAGCATGGCCCGTACTAAGCAGACTGCCCGCAAGTCGACCGGCGGCAAGGCCCCGAGGAAGCAGCTGG	43	143905920	0.843001129118645	5	24	55	0.30379746835443	Coding RNAs	143905937	68
chr1	144551802	144551836	35	-	G3291.1	TGGGAAACTCGACTGCATAATTTGTGGTAGTGGGG	29	144551824	0.891123047681342	2	3	224	0.013215859030837	Non-coding genes	144551824	35
chr1	144551839	144551873	35	-	G3291.2	ACTCCGGATGTGCTGACCCCTGCGATTTCCCCAAA	267	144551867	0.517691804928653	6	10	1783	0.00557724484104852	Non-coding genes	144551856	35
chr1	144560665	144560765	101	-	G3292.1	ATTGCACTCCGGATGTGCTGACCCCTGCGATTTCCCCAAATGTGGGAAACTCGACTGCATAATTTGTGGTAGTGGGGGACTGCGTTCGCGCTTTCCCCTGA	433	144560671	0.804532509656463	18	41	3284	0.0123308270676692	Non-coding genes	144560744	101
chr1	145093134	145093165	32	-	G3296.1	CCCGGCTAATGCTGAGGCTGCGGCTCCGGCTC	11	145093165	0.80829660441225	3	6	37	0.13953488372093	Coding RNAs	145093142	32
chr1	145093388	145093425	38	-	G3297.1	ACGACTTCCGATCCAGTCTGCGCTGTTGCGGCTCCCGT	16	145093407	0.772466885191674	6	13	81	0.138297872340426	Coding RNAs	145093405	38
chr1	145465617	145465676	60	-	G3298.1	TGTGGGAAACTTGACTGCATAATTTGTGGTAGTGGGGGACTGCGTTCGCGCTTTCCCCTG	53	145465637	0.750394896326423	8	11	479	0.0224489795918367	Non-coding genes	145465642	60
chr1	145465678	145465722	45	-	G3298.2	TTATCCATTGCACTCCGGATGTGCTGACCCCTGCGATTTCCCCAA	302	145465722	0.796859088240501	10	35	2066	0.0166587339362208	Non-coding genes	145465696	45
chr1	145918661	145918689	29	-	G3301.1	CATGGACGCCTGGGTCCGCTTCAGTGCTC	13	145918669	0.618256124206659	5	10	44	0.185185185185185	Coding RNAs	145918673	29
chr1	145994712	145994741	30	-	G3318.1	AAAGCTGCCATTGTGGCCCGCCACACTTAC	12	145994732	0.68385416311131	4	8	32	0.2	Coding RNAs	145994719	30
chr1	145996256	145996291	36	-	G3323.1	CTCTTAAAACCAACTCAGTTCCATCATGGTGATGTT	13	145996273	0.64729739622017	4	8	81	0.0898876404494382	Coding RNAs	145996261	36
chr1	145996431	145996488	58	-	G3324.1	AGCTTAGTGTAACCAGCGGCGTATATTTTTTAGGCGCCTTTTCGAAAACCTAGTAGTT	27	145996445	0.612726853216072	9	16	172	0.0851063829787234	Coding RNAs	145996471	58
chr1	145996501	145996566	66	-	G3324.2	TTTTTCTCCAAAGGAGTGCTTGTGGAGATCGGATCTTTTCTCCAGCAATTGGGGGAAAGAAGGCTT	49	145996519	0.807707964915066	11	42	355	0.105793450881612	Coding RNAs	145996523	66
chr1	147084654	147084688	35	-	G3330.2	AACTTCCCCAAATGTGGGAAGCTCGACTGCATAAT	13	147084661	0.742716317680026	3	6	46	0.115384615384615	Non-coding genes	147084660	35
chr1	148038752	148038812	61	-	G3332.1	TGTGGGAAACTCGACTGCATAATTTGTGGTAGTGGGGGACTGCGTCCGCGCTTTCCCCTGA	268	148038773	0.793292617939006	13	36	2281	0.0155373327578766	Non-coding genes	148038778	61
chr1	148038814	148038902	89	-	G3332.2	GGGGAGATACCATGATCACGAAGGTGGTTTTCCCAGGGCGAGGCTTATCCATTGCACTCCGGATGTGCTGACCCCTGCGATTTCCCCAA	554	148038879	0.893279794611119	13	44	4020	0.0108267716535433	Non-coding genes	148038833	89
chr1	148265108	148265165	58	-	G3334.1	ATGGTAAGCACTCTGGACTCTGAATCCAGCGATCCGAGTTCGAGTCTCGGTGGAACCT	37	148265140	0.732069955550918	9	25	182	0.120772946859903	Intergenic space	148265132	58
chr1	148302762	148302797	36	-	G3335.1	CGTATAGTGGTTAGTACTCTGCGTTGTGGCCGCAGC	21	148302762	0.770970972072568	6	14	142	0.0897435897435897	Introns	148302780	36
chr1	148362384	148362429	46	-	G3336.1	TGTGGGAAACTCGACTGCATAATTTGTGGTAGTGGGGGACTGCGTT	44	148362415	0.763600306599016	3	4	392	0.0101010101010101	Non-coding genes	148362398	46
chr1	148388490	148388509	20	-	G3337.1	TGCGTTCGCGCTTTCCCCTG	16	148388490	0.681503136380259	4	4	101	0.0380952380952381	Non-coding genes	148388495	20
chr1	149692842	149692877	36	-	G3341.1	TCCCCGGTGGTCTAGTGGCTAGGATTCGGCGCTTTC	38	149692858	0.727673827944952	7	24	206	0.104347826086957	Introns	149692861	36
chr1	149712571	149712621	51	-	G3342.1	TCCGTAGTGTAGTGGTTATCACGTTCGCCTCACACGCGAAAGGTCCCCGGT	26	149712581	0.926054296299073	6	15	130	0.103448275862069	Introns	149712598	51
chr1	149811925	149811966	42	-	G3344.1	ACCAAGTACACCAGCTCGAAGTAAGAGTGTGCAAGGGACGCA	13	149811925	0.738962166832693	3	5	31	0.138888888888889	Coding RNAs	149811934	42
chr1	149812021	149812067	47	-	G3344.3	AGCGCTCCACCATCACATCCCGCGAGATCCAGACGGCCGTGCGCCTG	22	149812048	0.727577562568378	5	12	55	0.17910447761194	Coding RNAs	149812047	47
chr1	149812130	149812213	84	-	G3344.4	CTACTCCGTTTACGTGTACAAGGTGCTGAAGCAGGTCCACCCCGACACCGGCATCTCGTCCAAGGCCATGGGCATCATGAACTC	35	149812213	0.817603373173932	10	21	138	0.132075471698113	Coding RNAs	149812160	84
chr1	149812241	149812356	116	-	G3344.5	CTTTAAGTCTCTTTTCTCTTTTTTCGCGCAAAAATGCCGGATCCAGCGAAATCCGCTCCTGCTCCCAAGAAGGGCTCCAAAAAGGCTGTTACGAAAGTGCAGAAGAAGGACGGCAA	79	149812241	0.979654827689728	21	67	516	0.114922813036021	Coding RNAs	149812319	116
chr1	149813273	149813325	53	-	G3345.1	CATCATGCCCAAGGACATCCAGTTGGCCCGCCGCATCCGCGGGGAGCGGGCCT	23	149813303	0.645749590850285	5	13	61	0.175675675675676	Coding RNAs	149813298	53
chr1	149813362	149813598	237	-	G3345.2	GAGCGCGCCGGCCACGGGCGGGGTGAAGAAGCCGCACCGCTACCGGCCCGGCACCGTGGCTCTGCGGGAGATCCGGCGCTACCAGAAGTCTACGGAGCTGCTGATCCGCAAGCTGCCCTTCCAGCGGCTGGTACGCGAGATCGCGCAGGACTTTAAGACGGACCTGCGCTTCCAGAGCTCGGCCGTGATGGCGCTGCAGGAGGCCAGCGAGGCCTACCTGGTGGGGCTGTTCGAAGA	189	149813598	0.964768968686191	29	134	620	0.177718832891247	Coding RNAs	149813457	237
chr1	149813627	149813681	55	-	G3345.3	ATGGCCCGTACTAAGCAGACTGCCCGCAAGTCGACCGGCGGCAAGGCCCCGAGGA	44	149813627	0.96476896882976	5	22	60	0.268292682926829	Coding RNAs	149813656	55
chr1	149840689	149841204	516	-	G3346.1	GTTTTTCTCCCCGCCGCTGCGCTGGTAAGCCTGTGTTTTGGTTCGCTATGGCCCGTACTAAGCAGACTGCTCGCAAGTCGACCGGCGGCAAGGCCCCGAGGAAGCAGCTGGCCACCAAGGCGGCCCGCAAGAGCGCGCCGGCCACGGGCGGGGTGAAGAAGCCGCACCGCTACCGGCCCGGCACCGTAGCCCTGCGGGAGATCCGGCGCTACCAGAAGTCCACGGAGCTGCTGATCCGCAAGCTGCCCTTCCAGCGGCTGGTACGCGAGATCGCGCAGGACTTTAAGACGGACCTGCGCTTCCAGAGCTCGGCCGTGATGGCGCTGCAGGAGGCCAGCGAGGCCTACCTGGTGGGGCTGTTCGAAGACACGAACCTGTGCGCCATCCACGCCAAGCGCG…	1023	149841073	0.973220598030619	77	772	4652	0.142330383480826	Coding RNAs	149841156	516
chr1	149842220	149842747	528	-	G3347.1	TTTCCCGATCGCCAGGCAGGAGTTTCTCTCGGTGACTACTATCGCTGTCATGTCTGGTCGTGGCAAGCAAGGAGGCAAGGCCCGCGCCAAGGCCAAGTCGCGCTCGTCCCGCGCTGGCCTTCAGTTCCCGGTAGGGCGAGTGCATCGCTTGCTGCGCAAAGGCAACTACGCGGAGCGAGTGGGGGCCGGCGCGCCCGTCTACATGGCTGCGGTCCTCGAGTATCTGACCGCCGAGATCCTGGAGCTGGCGGGCAACGCGGCTCGGGACAACAAGAAGACGCGCATCATCCCTCGTCACCTCCAGCTGGCCATCCGCAACGACGAGGAACTGAACAAGCTGCTGGGCAAAGTCACCATCGCCCAGGGCGGCGTCTTGCCTAACATCCAGGCCGTACTGCT…	846	149842668	0.971414003829464	80	665	3923	0.144943330427201	Coding RNAs	149842691	528
chr1	149860765	149861156	392	-	G3357.1	AGCTGTCTATCGGGCTCCAGCGGTCATGTCCGGCAGAGGAAAGGGCGGAAAAGGCTTAGGCAAAGGGGGCGCTAAGCGCCACCGCAAGGTCTTGAGAGACAACATTCAGGGCATCACCAAGCCTGCCATTCGGCGTCTAGCTCGGCGTGGCGGCGTTAAGCGGATCTCTGGCCTCATTTACGAGGAGACCCGCGGTGTGCTGAAGGTGTTCCTGGAGAATGTGATTCGGGACGCAGTCACCTACACCGAGCACGCCAAGCGCAAGACCGTCACAGCCATGGATGTGGTGTACGCGCTCAAGCGCCAGGGGCGCACCCTGTACGGCTTCGGAGGCTAGGCCGCCGCTCCAGCTTTGCACGTTTCGATCCCAAAGGCCCTTTTTAGGGCCGACC	1107	149860788	0.771282973334957	71	716	4839	0.128892889288929	Coding RNAs	149860962	392
chr1	149886185	149886303	119	-	G3358.1	CCGAGGGCACCAAGGCGGTCACCAAGTACACCAGCTCCAAGTGAGTCCCTGCCGGGACCTGGCGCTCGCTCGCTCGAGTCGCCGGCTGCTTGACTCCAAAGGCTCTTTTCAGAGCCACC	47	149886303	0.980188282914106	14	31	203	0.132478632478632	Coding RNAs	149886214	119
chr1	149886313	149886388	76	-	G3358.2	AACAAGCGCTCCACCATCACATCCCGCGAGATCCAGACGGCCGTGCGCCTGCTGCTGCCCGGCGAGCTGGCCAAGC	40	149886356	0.798561363322589	7	18	118	0.132352941176471	Coding RNAs	149886364	76
chr1	149886393	149886538	146	-	G3358.3	AAAGAGAGCTACTCCATCTACGTGTACAAGGTGCTGAAGCAGGTCCACCCCGACACCGGCATCTCGTCCAAGGCCATGGGCATCATGAACTCCTTCGTCAACGACATCTTCGAGCGCATCGCGGGAGAGGCTTCCCGCCTGGCGCA	55	149886463	0.712805329911799	18	28	231	0.108108108108108	Coding RNAs	149886461	146
chr1	149886594	149886677	84	-	G3359.1	TTTTCTTGGCTAAGCCGCGTTTGTACTGTGTCTTACCATGCCTGAACCGGCAAAATCCGCTCCGGCCCCTAAAAAGGGCTCCAA	246	149886617	0.644280757743715	19	209	1324	0.136333985649054	Coding RNAs	149886630	84
chr1	149887470	149887503	34	-	G3360.1	CTCATTCACCCCAAAGGCTCTTTTAAGAGCCACC	12	149887470	0.760770571979047	5	7	66	0.0958904109589041	Coding RNAs	149887484	34
chr1	149887695	149887777	83	-	G3361.3	GCGCCCCGGTGTACCTGGCGGCGGTCCTCGAGTACCTGACCGCGGAAATTCTGGAGCTGGCGGGCAACGCGGCTCGGGACAAC	51	149887716	0.822050425563485	9	37	150	0.197860962566845	Coding RNAs	149887714	83
chr1	149887800	149887877	78	-	G3361.4	AAGGCCAAGTCGCGCTCGTCCCGCGCTGGTCTCCAGTTCCCGGTGGGGCGAGTGCACCGCTTGCTGCGCAAAGGCAAC	45	149887800	0.836474715182424	10	31	170	0.154228855721393	Coding RNAs	149887816	78
chr1	149887885	149887927	43	-	G3361.5	TTTTAGCCGTAATGTCAGGACGCGGAAAGCAGGGAGGCAAGGC	15	149887891	0.961423555767129	6	9	40	0.183673469387755	Coding RNAs	149887919	43
chr1	149926872	149926909	38	-	G3374.1	TTGTGGAATTCTTGAGTGAGGAAGATGCTGACTATGCC	14	149926897	0.623140873451125	6	13	79	0.141304347826087	Coding RNAs	149926902	38
chr1	149927217	149927256	40	-	G3375.1	AGTGAACCGCTGCTGTGGGAACTGTTTCTCCAGGCTGGAC	11	149927256	0.782475075384904	7	8	60	0.117647058823529	Coding RNAs	149927239	40
chr1	149927732	149927766	35	-	G3376.1	TTTCGCCATGGCTGCCGGGCCGATCTCCGAGCGGA	22	149927758	0.682039889070927	6	21	89	0.190909090909091	Coding RNAs	149927747	35
chr1	150235905	150235983	79	-	G3381.1	GAGTTAGAGTCCCAACTCTTGGACTCCATTTGCTATTCTCTTCTTTCTCCCCCACACCTATCTGGTGGTGGTAGTGGGC	22	150235905	0.829334886228398	11	15	183	0.0757575757575758	Coding RNAs	150235928	79
chr1	150265449	150265478	30	-	G3382.1	TTCTGCTGAGGGTGGAGTGTCCCATCCTTT	11	150265475	0.749428416906712	2	4	89	0.043010752688172	Coding RNAs	150265451	30
chr1	150268028	150268076	49	-	G3394.1	CTTGGTCCATGTGACCGACCGGTCAGATGCCCGGCTCCAGTACGGCCTC	23	150268062	0.815335981245852	7	21	87	0.194444444444444	Coding RNAs	150268061	49
chr1	150268120	150268141	22	-	G3394.2	CTGTCTTTTCTCAGGGCATTTT	12	150268141	0.612920240226708	3	4	87	0.043956043956044	Coding RNAs	150268124	22
chr1	150268716	150268790	75	-	G3395.1	CGGCTGCACTTTCGTCGCGTTCGGCCCGGCCTTCGCGCTTTTCTTGATCACTGTGGCTGGGGACCCGCTTCGCGT	53	150268740	0.650822363509915	17	45	333	0.119047619047619	Coding RNAs	150268730	75
chr1	150268836	150268980	145	-	G3395.3	CATTTGGGGTTTCGGTTCCCCCCCTTCCCCTTCCCCGGGGTCTGGGGGTGACATTGCACCGCGCCCCTCGTGGGGTCGCGTTGCCACCCCACGCGGACTCCCCAGCTGGCGCGCCCCTCCCATTTGCCTGTCCTGGTCAGGCCCC	63	150268906	0.782417324514563	23	49	333	0.128272251308901	Coding RNAs	150268898	145
chr1	150576504	150576533	30	-	G3405.2	AGTTCTAGAGTGTATACAGAACGAATTGAT	12	150576515	0.61940303257142	8	9	50	0.152542372881356	Coding RNAs	150576513	30
chr1	150579175	150579204	30	-	G3415.1	GGAGATGGAAGCCCCGGCCGCTGACGCCAT	11	150579204	0.912826714032296	1	4	18	0.181818181818182	Coding RNAs	150579185	30
chr1	150579389	150579428	40	-	G3416.1	CTTTTGGCTACGGAGAAGGAGGCCTCGGCCCGGCGAGAGA	13	150579389	0.986271667333838	3	3	34	0.0810810810810811	Coding RNAs	150579407	40
chr1	150579498	150579602	105	-	G3417.1	CTTCCGCTTCCTTCCAGTAAGGAGTCGGGGTCTTCCCCAGTTTTCTCAGCCAGGCGGCGGCGGCGACTGGCAATGTTTGGCCTCAAAAGAAACGCGGTAATCGGA	49	150579546	0.617314558420988	18	37	233	0.137037037037037	Coding RNAs	150579583	105
chr1	150624468	150624494	27	-	G3420.1	AGCTTCTCTGGCAGCGGAGCTGCAGGC	12	150624494	0.681909580156594	4	7	37	0.159090909090909	Coding RNAs	150624473	27
chr1	150968983	150969068	86	-	G3439.2	ACTTCTGGTGGGAACGTCTGTGGCTGCCTGTGAACTTGACCTGGGCCGATCTAGAAGACCGAGATGGACGTGTCTACGCCAAAGCC	34	150969007	0.826348037644682	12	25	149	0.14367816091954	Coding RNAs	150969013	86
chr1	150969075	150969109	35	-	G3439.3	CCTTTGCCCCTCACTCAGGATGCTCCAGACCTTGT	22	150969089	0.754372292055797	4	19	122	0.134751773049645	Coding RNAs	150969088	35
chr1	153662208	153662245	38	-	G3483.2	TTGATATTGGCTTAGCTGCCAGTCTCCCATTTGTGACC	16	153662228	0.653106200856649	9	11	97	0.101851851851852	Coding RNAs	153662226	38
chr1	153962595	153962626	32	-	G3514.1	GTTGGGGGCCCTGGTGCTGCTGCTGGTGCTCA	11	153962623	0.701125983906458	5	8	65	0.10958904109589	Coding RNAs	153962605	32
chr1	153962722	153962750	29	-	G3514.2	TAGGTCTGAGAGTCACTGGAGCTACCAGA	11	153962732	0.720970307332167	4	8	37	0.177777777777778	Coding RNAs	153962731	29
chr1	153974633	153974745	113	-	G3515.1	CATTCGTCAGCGACAATTGGACAGAAAGGCTCTGGAAAAGGTCCGGAAGCAAATCGAGTCCATATAGCTACATTCCACCCTTGTATCCTGGGTCTTAGAGACCCTATCTCAGA	38	153974732	0.711390136456136	20	31	186	0.142857142857143	Coding RNAs	153974644	113
chr1	153974765	153974795	31	-	G3515.3	TTCGAAGGGGCTGTCGTGTGTGTGGCCCTGA	11	153974771	0.668632333925985	5	7	49	0.125	Coding RNAs	153974771	31
chr1	153974813	153974848	36	-	G3515.4	TTCCTGCCCTCAGCTGCCGCTCAGCTTTGATGGAAC	15	153974829	0.735192417283335	7	14	88	0.137254901960784	Coding RNAs	153974831	36
chr1	153975852	153975916	65	-	G3516.1	TCTCCTGGCAGAAAACTACCCCTGAGTGTGGTCCCACAGGATATGTAGAGAAAATCACATGCAGC	25	153975852	0.848026390116334	12	17	110	0.133858267716535	Coding RNAs	153975898	65
chr1	153976994	153977022	29	-	G3518.1	CCGCTACAGCCAAGCAGAGGCTCCCGTGC	12	153977008	0.781138544797104	3	7	30	0.189189189189189	Coding RNAs	153977010	29
chr1	153977179	153977450	272	-	G3519.1	ACATATCGATTTTTCTCGCTGTGGCAACGGGGACGTCCTGATAGATCCTCTGCTCCAATAGGCAACTCCGGCCTTCCCTGCCCTGACCTGGAACCTCTGGGAGGGCTGCAGAGTAAGTGCCGCCTCTGCGCTCCGACGGAGGCACGAGGCCTGTGGAGTAGGTCCCTCTGTTCCGACAGGTGCGACACTTGGCGCTCCATGCTTGCGGGTGCCGGGAGGCCTGGCCTCCCCCAGGGCCGCCACCTCTGCTGGTTGCTCTGTGCTTTCACCTT	226	153977362	0.666964898143378	52	167	1186	0.123429416112343	Coding RNAs	153977427	272
chr1	153977452	153977503	52	-	G3519.2	CTCCAGCGCCCTGCGGACCCCGCAGAAGGCGCTCGCCTCCCTAGCCCGCAAA	27	153977485	0.866560725909098	4	14	47	0.229508196721311	Coding RNAs	153977476	52
chr1	153977506	153977621	116	-	G3519.3	ACACCGGGCCCCGAGCTCGGTCCCGCGCCCGAGGATCCTCCACGGGGCTAGATGGCTGCGTCGGGGGCGGGAGCGGAGGTGAGCGGGCGCTAGGGCCGCGAGCCCCCGCCGGCCCT	31	153977621	0.975911392912142	8	15	60	0.2	Coding RNAs	153977602	116
chr1	154207537	154207585	49	-	G3526.1	GTCCCCTGAGGTCTCCCCAACAACCATCCAGGTGACATACCTCCCCTCC	17	154207537	0.811475084286377	6	12	61	0.164383561643836	Coding RNAs	154207552	49
chr1	154207607	154207635	29	-	G3526.2	ATTGGGAGCTCTCAGCGACATCACCAGTC	11	154207635	0.651260556560006	4	5	39	0.113636363636364	Coding RNAs	154207620	29
chr1	154212480	154212542	63	-	G3528.1	CACTAGTACGCCTTTCAAGGGTGTACGCAAAGCACTCATTGATACCCTTTTGGATGGCTATGA	21	154212522	0.765635196846478	10	16	120	0.117647058823529	Coding RNAs	154212524	63
chr1	154214469	154214593	125	-	G3530.1	TCTTTTTTTATGTGAACAGGACTTGAAAGAGGAGATTGATATTCGACTCTCCAGGGTTCAGGATATCAAGTATGAGCCCCAGCTCCTTGCAGATGATGATGCTAGACTACTACAACTGGAAACCC	43	154214572	0.804486286191518	21	39	288	0.119266055045872	Coding RNAs	154214525	125
chr1	154219839	154219920	82	-	G3531.1	TATTTTTGTGAAGAGGCAAATCATGCGCTTTGCAATGAAATCTCGAAGGGGACCTCATGTCCCTGTGGGACACAATGCCCCC	29	154219839	0.918715575829475	15	28	153	0.154696132596685	Coding RNAs	154219855	82
chr1	154220342	154220556	215	-	G3532.1	TTTCAGGCCGGGTCTGGCTTGGTCTTCCCCCGTAAGGAAATGGCCGGGGAGCTCCAGGGGACCCAGGCGCCGTCGCTTCGGCGGAGCCTGGGCTGACCAGCCAGGACAGCGGGGTAAACCCGAACAATTCTGCGCGAGGTAGGGAGGCCATGGCGTCCGGCAGTAACTGGCTCTCCGGGGTGAATGTCGTGCTGGTGATGGCCTACGGGAGCCTG	127	154220498	0.913090282558168	33	113	598	0.158931082981716	Coding RNAs	154220531	215
chr1	154602236	154602267	32	-	G3557.1	CCTTTCCTCACATTTCCAGGAACTGAGTATCT	13	154602261	0.587045803153781	6	6	75	0.0740740740740741	Coding RNAs	154602244	32
chr1	154602473	154602505	33	-	G3558.4	TTCTCAAGGGGCAGCTCCCAGAAGCACCGGTGA	13	154602498	0.745878910287914	3	4	33	0.108108108108108	Coding RNAs	154602488	33
chr1	154602520	154602547	28	-	G3558.5	CAGGATCTTCCCCCAGTAGTTTCCTGCT	12	154602528	0.520744254043268	3	4	76	0.05	Coding RNAs	154602535	28
chr1	154602579	154602614	36	-	G3559.1	AGCGGATACTACACCCATCCATTTCAAGGCTATGAG	11	154602613	0.731813398987153	7	10	43	0.188679245283019	Coding RNAs	154602582	36
chr1	154961617	154961662	46	-	G3569.1	TGCCCCTGACACCCCTTCTGGGCGATGGTGCAGCCCAAGGGCGCCT	17	154961640	0.613214003988931	6	13	51	0.203125	Coding RNAs	154961634	46
chr1	154961701	154961741	41	-	G3570.1	GAGAGCGCGCAGTTTGCGCGGCGGCTCGGCGCTTCCCTGTC	19	154961741	0.906627265877781	7	12	74	0.13953488372093	Coding RNAs	154961714	41
chr1	155140233	155140262	30	-	G3574.1	GCTTCCTTCTCTCGCAGTGACCATGACGAA	11	155140262	0.61612221743498	6	7	52	0.11864406779661	Coding RNAs	155140244	30
chr1	155172587	155172619	33	-	G3575.1	AATCTGGAGAATCTTGTCTTTGGCAAAGGATTC	13	155172616	0.81994490218936	4	7	94	0.0693069306930693	Coding RNAs	155172607	33
chr1	155172789	155172840	52	-	G3576.2	CTTTGCTGGGATGCAGATGTACAGCCGTCAGCTGGCCTCCACCGAGTGGCTC	16	155172807	0.719897971592948	8	11	74	0.129411764705882	Coding RNAs	155172817	52
chr1	155172865	155172895	31	-	G3576.3	CAGTGGTGGGTACGGGCACCTCGCTGGCGCT	11	155172865	0.569959664125894	4	4	37	0.0975609756097561	Coding RNAs	155172879	31
chr1	155173229	155173265	37	-	G3577.1	TCTTGGCCAGAGGCGCCGGTTGGACTCACGGGCGGGG	18	155173229	0.795517270385594	4	13	57	0.185714285714286	Coding RNAs	155173252	37
chr1	155254727	155254756	30	-	G3594.1	AAGTGCTCCTGGGCATCCTGGTGGTCACCT	12	155254727	0.707940823574152	4	4	61	0.0615384615384615	Coding RNAs	155254744	30
chr1	155255313	155255362	50	-	G3598.1	CAGGCGGCCCCGGATCCTACTGGACGCCCTGAGGGCACACCGACCGCGCC	16	155255313	0.924946387158259	3	6	22	0.214285714285714	Coding RNAs	155255329	50
chr1	156310672	156310702	31	-	G3633.1	GCTTCAATTGCAGGCCAAGCACACCCAGGAG	13	156310672	0.997802895963496	2	3	37	0.075	Coding RNAs	156310676	31
chr1	156310975	156311026	52	-	G3634.1	AGGCCCTAGAGGTCATTCCTCGTACCCTGATCCAGAACTGTGGGGCCAGCAC	16	156310975	0.973867386371477	4	5	77	0.0609756097560976	Coding RNAs	156310997	52
chr1	156312182	156312229	48	-	G3637.1	TCCATTAGAGCCTGTGGGGCCCGGATAGTCAGCCGACCAGAGGAACTG	17	156312192	0.689120426842677	4	5	62	0.0746268656716418	Coding RNAs	156312210	48
chr1	156325013	156325070	58	-	G3644.1	AGCTGAGCACTTCCTGGAGCAGCAGATGCACCCAACAGTGGTGATCAGTGCTTACCGC	22	156325013	0.785654165599804	6	11	85	0.114583333333333	Coding RNAs	156325046	58
chr1	156335878	156335907	30	-	G3647.1	GTGTTTTTGTCTATTTTAGGCCAGAACACA	11	156335878	0.997227086039963	5	6	114	0.05	Coding RNAs	156335885	30
chr1	156338159	156338235	77	-	G3648.1	GGTTCTGCCGGTTCCCCCAGCTCTGGGTACCCGGCTCTGCATCGCGTCGCCATGATGGGCCATCGTCCAGTGCTCGT	38	156338207	0.720707493583526	13	27	219	0.109756097560976	Coding RNAs	156338168	77
chr1	156484140	156484182	43	-	G3649.1	AATTGATTGTTCACAGTCAGTTACAGATCGAACTCCTTGTTCT	15	156484175	0.65447897434986	9	17	136	0.111111111111111	Non-coding RNA isoforms	156484154	43
chr1	156599060	156599096	37	-	G3656.1	CACCTCTTCTTCTCTGGTGAGAGTCTGAGGATAGAGA	15	156599078	0.680548216372425	4	9	101	0.0818181818181818	Coding RNAs	156599070	37
chr1	156727729	156727783	55	-	G3666.1	ACTTTCTTCCCCAGGGTGTACTACAGACCTCCACATGTTGGACAGTAGGATTCAG	15	156727770	0.735483429983315	7	12	91	0.116504854368932	Coding RNAs	156727733	55
chr1	156742134	156742166	33	-	G3677.1	TAGCTCTGAGAACCGTAGATGATTTCAGTTCTA	12	156742166	0.791204545368347	6	9	82	0.0989010989010989	Coding RNAs	156742153	33
chr1	156742292	156742322	31	-	G3678.2	GATTTGTAACCCACTGAGAGGACAGAGAGAA	15	156742297	0.88003975318014	4	8	38	0.173913043478261	Coding RNAs	156742301	31
chr1	156742335	156742402	68	-	G3678.3	CTGGGGCTTTGATGTTCCTTCCAGTGTCATTTCTCATCCACATACCCTGACCTGGCCCCCTCAGTGTT	19	156742361	0.788481870937675	7	10	156	0.0602409638554217	Coding RNAs	156742358	68
chr1	156742631	156742671	41	-	G3680.1	GGATGCTTGGGAAGACTCCTAGCTGTCCTTTTTCCTCTCCA	14	156742631	0.736233252665634	8	10	95	0.0952380952380952	Coding RNAs	156742653	41
chr1	156742673	156742707	35	-	G3680.2	CATCTGTCCCCCTTTAGATCTCTGAAGCCACAAAT	13	156742707	0.718499889255536	7	9	78	0.103448275862069	Coding RNAs	156742687	35
chr1	156742732	156742787	56	-	G3680.3	ATTTGGGGCTTCCAAGTTGTTCGGGCCAAGGACCTGAGACCTGAAGGGTTGACTTT	22	156742747	0.833447307434462	5	11	119	0.0846153846153846	Coding RNAs	156742751	56
chr1	156743062	156743090	29	-	G3680.7	TCTGGACCTCTGGGTTGGGATCAGGGGTA	11	156743085	0.791991433944982	4	7	53	0.116666666666667	Coding RNAs	156743075	29
chr1	156743210	156743283	74	-	G3680.9	GGATGGGGCAGGCCACCTGGCTCTCACCTCTAGGTCCCCATACTCCTATGATCTGAGTCAGAGCCATGTCTTCT	23	156743228	0.726789754691462	9	11	142	0.0718954248366013	Coding RNAs	156743262	74
chr1	156745325	156745398	74	-	G3688.1	ACCTCACCCCCTCATCTCACCCCAGATTGACGAGATGCCTGAGGCTGCCGTGAAATCAACAGCCAACAAATACC	30	156745338	0.933707142332179	7	13	135	0.0878378378378378	Coding RNAs	156745373	74
chr1	156751405	156751429	25	-	G3689.2	ATGTCGCGATCCAACCGGCAGAAGG	12	156751405	0.934687467849336	3	4	14	0.222222222222222	Coding RNAs	156751423	25
chr1	156751452	156751483	32	-	G3689.3	TTGGGCTCGCGCTTCCCGGCCCGGCGCGGAGC	15	156751452	0.935973597568258	3	8	45	0.150943396226415	Coding RNAs	156751462	32
chr1	156751584	156751607	24	-	G3689.4	GTCCGTGCGGCGCGCGGGCGGAGA	13	156751590	0.823349404242663	2	5	12	0.294117647058824	Coding RNAs	156751591	24
chr1	156751611	156751653	43	-	G3689.5	CGCGCACCCACCGCGCCGGAGCCTTGCCCCGATCCGCGCCCGC	14	156751653	0.935982739989891	3	7	22	0.241379310344828	Coding RNAs	156751625	43
chr1	159918243	159918280	38	-	G3695.1	ATCTGGGGCAGCCTTCCCTGGCAGGGGCCCTCGTGGCT	20	159918275	0.895511942345248	2	3	89	0.0326086956521739	Coding RNAs	159918253	38
chr1	159918397	159918458	62	-	G3697.1	CTCCGTTCATTCCATGGCTGGGAGTCACTGATGCTGCCTCTGCCTTCTGATGCTGGACTGGC	26	159918426	0.649861833606269	5	9	192	0.0447761194029851	Coding RNAs	159918438	62
chr1	159918550	159918587	38	-	G3697.2	CTGGACCAACTGGCCTCTTCCTTTCCCCTGGGACCAAA	16	159918562	0.734906696017803	6	11	113	0.0887096774193548	Coding RNAs	159918566	38
chr1	159918623	159918696	74	-	G3697.3	CCTTTCTGTCAGGGTGGGGGGTTCAGCCTGTCCTGTCACCTCTGAGGTGCCTGCTGGCATCCTCTCCCCCATGC	24	159918626	0.792752023123815	10	13	145	0.0822784810126582	Coding RNAs	159918632	74
chr1	159918831	159918881	51	-	G3698.1	GATCGGGTTACAGATGGGCACCAACCGCGGGGCGTCTCAGGCAGGCATGAC	20	159918857	0.687490133903867	5	6	50	0.107142857142857	Coding RNAs	159918849	51
chr1	159919313	159919339	27	-	G3699.2	TCTGGGTGGGCTGGCAGTAGCCCGAGA	13	159919313	0.963460971953198	3	3	44	0.0638297872340425	Coding RNAs	159919327	27
chr1	159919786	159919817	32	-	G3701.1	AATGCACTGTACCCCGAGGGGCAGGCCCCAGT	14	159919797	0.844838487342813	3	7	30	0.189189189189189	Coding RNAs	159919794	32
chr1	159920405	159920449	45	-	G3702.1	CAATATGATGCAGATCTGGAGCAGATCCTGATCCAGTGGATCACC	23	159920405	0.803008126120628	8	16	118	0.119402985074627	Coding RNAs	159920430	45
chr1	159920454	159920551	98	-	G3702.2	TGTCCTCTCCCTAGCTCCCCGCAGCCACCGCCACCCATTGGAATGGCCAACAGGGGACCTGCATATGGCCTGAGCCGGGAGGTGCAGCAGAAGATTGA	57	159920524	0.79313683097466	11	32	191	0.143497757847534	Coding RNAs	159920482	98
chr1	159925455	159925491	37	-	G3703.1	CTTGCCTTGAGTCAGTGCGCCGCTCTCCAGCCCGCTT	17	159925480	0.747114691132408	4	13	88	0.128712871287129	Coding RNAs	159925459	37
chr1	160031701	160031739	39	-	G3708.1	ATGGGCTCCACCAAGCACTGGGGCGAATGGCTCCTGAAC	13	160031713	0.820085803423371	5	10	37	0.212765957446809	Coding RNAs	160031715	39
chr1	161043349	161043384	36	-	G3722.1	TGCAAACTTCATGATTTCTACCAGGACTTAGCACTC	27	161043359	0.676285821760621	5	26	222	0.104838709677419	Coding RNAs	161043355	36
chr1	161102334	161102373	40	-	G3726.1	GATTGCTGGCTTCAACCGCCTTCGGCAGGAACAGCGAGGC	14	161102334	0.98344296735242	5	7	61	0.102941176470588	Coding RNAs	161102356	40
chr1	161399718	161399772	55	-	G3734.1	GTTTCCGTAGTGTAGTGGTTATCACGTTCGCCTCACACGCGAAAGGTCCCCGGTT	39	161399734	0.640586143838063	8	15	216	0.0649350649350649	Antisense	161399745	55
chr1	161422100	161422169	70	-	G3735.1	AGCCCTCCCTGGTGGTCTAGTGGCTAGGATTCGGCGCTTTCACCGCCGCGGCCCGGGTTCGATTCCCGGT	67	161422105	0.76129817310789	12	56	370	0.131455399061033	Introns	161422147	70
chr1	161440188	161440211	24	-	G3736.1	CTTCCAAGCAGTTGACCCGGGCTC	11	161440208	0.821446232588351	1	3	32	0.0857142857142857	Introns	161440194	24
chr1	161440820	161440896	77	-	G3738.1	TCCTCGTTAGTATAGTGGTGAGTATCCCCGCCTGTCACGCGGGAGACCGGGGTTCGATTCCCCGACGGGGAGGCAGC	52	161440820	0.97089001010832	10	40	229	0.148698884758364	Non-coding genes	161440868	77
chr1	161447172	161447301	130	-	G3739.1	TCTCCCTGGTGGTCTAGTGGTTAGGATTCGGCGCTCTCACCGCCGCGGCCCGGGTTCGATTCCCGGTCAGGGAAGCCTTCCTTCGTTGGCTCTGCCTGCCAACTGCCAGGCCCCTTCACACCTCCCCTTT	126	161447180	0.737537942371046	22	63	698	0.0827858081471748	Introns	161447273	130
chr1	161447585	161447656	72	-	G3740.1	GCGTTGGTGGTATAGTGGTGAGCATAGCTGCCTTCCAAGCAGTTGACCCGGGTTCGATTCCCGGCCAACGCA	58	161447585	0.983706361444755	8	17	275	0.0582191780821918	Introns	161447606	72
chr1	161448230	161448262	33	-	G3741.1	TTCGATTCCCCGACGGGGAGGCAGCCGTGCTTT	24	161448233	0.51420225433113	5	6	68	0.0810810810810811	Introns	161448247	33
chr1	161448277	161448314	38	-	G3741.2	TCCTCGTTAGTATAGTGGTGAGTATCCCCGCCTGTCAC	39	161448296	0.734842728895791	9	29	206	0.123404255319149	Introns	161448286	38
chr1	161454552	161454680	129	-	G3742.1	CTCCCTGGTGGTCTAGTGGTTAGGATTCGGCGCTCTCACCGCCGCGGCCCGGGTTCGATTCCCGGTCAGGGAAGCCTTCCTTCGTTGGCTCTGCCTGCCAACTGCCAGGCCCCTTCACACCTCCCCTTT	106	161454621	0.730309639618867	23	75	645	0.104166666666667	Introns	161454659	129
chr1	161454966	161455038	73	-	G3743.1	GGCGTTGGTGGTATAGTGGTGAGCATAGCTGCCTTCCAAGCAGTTGACCCGGGTTCGATTCCCGGCCAACGCA	42	161454966	0.949008484801034	15	29	201	0.126086956521739	Introns	161454995	73
chr1	161455614	161455695	82	-	G3744.1	TCCTCGTTAGTATAGTGGTGAGTATCCCCGCCTGTCACGCGGGAGACCGGGGTTCGATTCCCCGACGGGGAGGCAGCCGTGC	63	161455677	0.777206013463251	13	58	331	0.149100257069409	Introns	161455669	82
chr1	161461963	161462095	133	-	G3745.1	GCCTCTCCCTGGTGGTCTAGTGGTTAGGATTCGGCGCTCTCACCGCCGCGGCCCGGGTTCGATTCCCGGTCAGGGAAGCCTTCCTTCGTTGGCTCTGCCTGCCAACTGCCAGGCCCCTTCACACCTCCCCTTT	114	161462031	0.76728807570281	22	59	620	0.0868924889543446	Introns	161462062	133
chr1	161462376	161462447	72	-	G3746.1	GCGTTGGTGGTATAGTGGTGAGCATAGCTGCCTTCCAAGCAGTTGACCCGGGTTCGATTCCCGGCCAACGCA	53	161462376	0.951741625411924	11	27	254	0.096085409252669	Introns	161462406	72
chr1	161463027	161463105	79	-	G3747.1	TCCTCGTTAGTATAGTGGTGAGTATCCCCGCCTGTCACGCGGGAGACCGGGGTTCGATTCCCCGACGGGGAGGCAGCCG	70	161463027	0.963611088819634	12	60	302	0.165745856353591	Introns	161463077	79
chr1	161469343	161469475	133	-	G3748.1	GCCTCTCCCTGGTGGTCTAGTGGTTAGGATTCGGCGCTCTCACCGCCGCGGCCCGGGTTCGATTCCCGGTCAGGGAAGCCTTCCTTCGTTGGCTCTGCCTGCCAACTGCCAGGCCCCTTCACACCTCCCCTTT	121	161469412	0.695778420839882	20	84	715	0.105131414267835	Introns	161469450	133
chr1	161469757	161469804	48	-	G3749.1	TAGCTGCCTTCCAAGCAGTTGACCCGGGTTCGATTCCCGGCCAACGCA	40	161469757	0.961891114142782	7	21	168	0.111111111111111	Introns	161469778	48
chr1	161470415	161470441	27	-	G3750.1	ACCGGGGTTCGATTCCCCGACGGGGAG	13	161470415	0.946635123995946	3	6	37	0.13953488372093	Introns	161470424	27
chr1	161470450	161470486	37	-	G3750.2	TCCTCGTTAGTATAGTGGTGAGTATCCCCGCCTGTCA	45	161470469	0.7570288937576	8	37	263	0.123333333333333	Non-coding genes	161470461	37
chr1	161523865	161523917	53	-	G3751.1	GCATTGGTGGTTCAGTGGTAGAATTCTCGCCTGCCACGCGGGAGGCCCGGGTT	36	161523899	0.776463637821865	6	28	170	0.141414141414141	Antisense	161523887	53
chr1	161530391	161530429	39	-	G3752.1	CATGTGTCAGGATGGCCGAGCGGTCTAAGGCGCTGCGTT	53	161530409	0.745847189714574	4	15	179	0.077319587628866	Antisense	161530410	39
chr1	167162718	167162743	26	-	G3759.1	AGCGCGTGTGCGAGGAGATCGCCATT	12	167162733	0.659704970071881	3	6	42	0.125	Non-coding RNA isoforms	167162729	26
chr1	171684314	171684387	74	-	G3782.1	TCTGGCAAAAATGTCACTTTGCCTGCTGTATTCAAGGCTCCTATTCGACCAGATATTGTGAACTTTGTTCACAC	30	171684337	0.651735324379838	16	21	262	0.0742049469964664	Non-coding genes	171684365	74
chr1	171824724	171824755	32	-	G3783.1	TCCAGCAGCTGGTGCTGCACCAGCAGGAGGTC	14	171824748	0.623347463158654	3	9	46	0.163636363636364	Non-coding genes	171824743	32
chr1	172442807	172442836	30	-	G3791.2	TTCTAGGAACTTGGCTGTGTTGTCCTGCCT	13	172442826	0.679756252307859	7	9	103	0.0803571428571429	Coding RNAs	172442822	30
chr1	172444000	172444037	38	-	G3792.1	AAAGGCTGGGTGCCGCCGTCCCCCAGCTGCGCAACCCT	18	172444018	0.710270071877642	3	11	56	0.164179104477612	Coding RNAs	172444020	38
chr1	173823944	173823972	29	-	G3795.1	ATTCGTGAATCCGGAATGGGTGACAGCGT	12	173823963	0.6332307478876	4	5	49	0.0925925925925926	Coding RNAs	173823965	29
chr1	173823983	173824012	30	-	G3795.2	CAGTCTCCACATAGTTTTGGAGCCGGACTT	11	173824012	0.620551884069891	7	7	55	0.112903225806452	Coding RNAs	173823989	30
chr1	173824249	173824271	23	-	G3796.1	TTGCCCTTCCCCCTCCGCGAGCA	11	173824263	0.639634240002016	4	9	38	0.191489361702128	Coding RNAs	173824253	23
chr1	173863940	173863995	56	-	G3798.1	AGCCTCCCAGTGGTCTTTGTAGACTGCCTGATGGAGTCTCATGGCACAAGAAGATT	26	173863949	0.866698474023092	6	18	164	0.0989010989010989	Non-coding genes	173863967	56
chr1	173864037	173864092	56	-	G3799.1	CTTATTTTTTGAGACAGGGTCTTGCCTCACCCAAGCTAGAGTGCAGTGGCCTTTGA	18	173864051	0.758570347992568	8	13	143	0.0833333333333333	Non-coding genes	173864069	56
chr1	173865244	173865300	57	-	G3801.1	GAGATTAAATTTCTACAGGTATGGAGAGTCGGCTTGACTACACTGTGTGGAGCAAGT	20	173865261	0.719448647978921	10	17	122	0.122302158273381	Non-coding genes	173865272	57
chr1	173865501	173865555	55	-	G3802.1	TATTCCAGCTCCTGGTAACGTTTTTATCCATGGATGACTTGCTTGGGTAAGGACA	27	173865522	0.784511061174307	10	21	224	0.0857142857142857	Non-coding genes	173865526	55
chr1	173865866	173865898	33	-	G3803.1	TTAGGTGGAGTCCAACTTGCCTGGACCAGCTTA	20	173865889	0.645930433786134	7	18	112	0.138461538461538	Non-coding genes	173865880	33
chr1	173866191	173866225	35	-	G3804.1	TTTTGTATTAAAATTACAGGCATTAGACAGAAAGC	15	173866191	0.968969269990798	4	11	128	0.079136690647482	Non-coding genes	173866206	35
chr1	173866545	173866579	35	-	G3805.1	GTTTCTTCCCAGGTCCTAAAGAGCAAGCCTAACTC	14	173866554	0.722428313064069	4	6	87	0.0645161290322581	Non-coding genes	173866548	35
chr1	173866773	173866807	35	-	G3806.1	TTGTTTTCTAGTTGTGTCCCCAAGGAAGGATGAGA	13	173866773	0.941040297520421	5	10	96	0.0943396226415094	Non-coding genes	173866784	35
chr1	173867022	173867052	31	-	G3807.1	TCTCTTTAGGTATGGTGCTGGGTGCAGATGC	15	173867024	0.891884033485155	5	8	100	0.0740740740740741	Non-coding genes	173867032	31
chr1	179865279	179865318	40	-	G3830.1	TTATTTGGCTCTCCAAATAATATTGGTTGAACTAAGAAAT	15	179865279	0.600721992372446	9	10	108	0.0847457627118644	Coding RNAs	179865293	40
chr1	179865324	179865351	28	-	G3830.2	TCTTGAAGAATTGCACGGAGGTGCAAGC	11	179865346	0.609240600455837	4	5	30	0.142857142857143	Coding RNAs	179865328	28
chr1	179865378	179865416	39	-	G3830.4	ATAAACTGGATCGGTCCCTGAGTTCAGAGACTGAGTTGC	28	179865391	0.764222769987057	7	26	149	0.148571428571429	Coding RNAs	179865401	39
chr1	179865666	179865857	192	-	G3833.1	CAGGTATGTGACGCATTCCCAGACTCTTCAGCCAACTGAGCATCAGCTTCTTCACAGCAATTGGGTCCTGATTAATGTCCTCCCAAGACAGACTTCATTGGATCCACGATCAAGAGGACTCTGCCAGGTTTTTCTGACCCCTCTACATTGCTATAAAGTGCCAAGGCCTTAAGACTTGGGTACGTGTGTTAC	65	179865690	0.724337947509766	32	44	445	0.0899795501022495	Coding RNAs	179865757	192
chr1	179877699	179877778	80	-	G3835.1	GCAGCCGAGCGGTGTGGAGCGGAGAGAATACTCGAAGGGCTCTCCTGATACTAACAGTTTTACGATTTAAAACTTCGCCA	26	179877778	0.886647179841689	16	28	137	0.16969696969697	Coding RNAs	179877703	80
chr1	182383199	182383233	35	-	G3848.1	TGCTTGTTTGCTTCAACTGTCTCCTACCTCTGCTC	13	182383228	0.691057626587514	8	9	122	0.0687022900763359	Coding RNAs	182383208	35
chr1	182383397	182383429	33	-	G3849.1	CCACATAGGTTTAGAGATAAGAGTTGGCTGGTC	11	182383429	0.794950142523821	7	10	59	0.144927536231884	Coding RNAs	182383403	33
chr1	182383842	182383878	37	-	G3852.1	GCCTGGCTTGGGACTAAATGCCCTGCTCTGAACACGA	13	182383842	0.851749214186777	4	9	61	0.128571428571429	Coding RNAs	182383856	37
chr1	182391711	182391750	40	-	G3866.1	CTGCGGCCTCCTCTCCTCTCCTAACCTCGCTCTCGCGGCC	21	182391750	0.777367937952918	8	14	154	0.0833333333333333	Coding RNAs	182391729	40
chr1	182604312	182604369	58	-	G3880.1	AACCGCAGTTGACTAGCACCTGCTACCGCGCCTTTGCTTCCTGGCGCACGCGGAGCCT	26	182604329	0.641889999851429	8	16	113	0.124031007751938	Coding RNAs	182604345	58
chr1	183635612	183635647	36	-	G3886.1	ACAGTGTCGTCGGCCCGCTTCCGGAAGGTGGACGTG	11	183635636	0.647796729384378	5	6	47	0.113207547169811	Coding RNAs	183635625	36
chr1	183635655	183635688	34	-	G3886.2	AGAGGCCTTTGCCGCTGGTCGGGATTGGGATGTC	13	183635668	0.655625713983128	6	11	69	0.1375	Coding RNAs	183635669	34
chr1	185317156	185317241	86	-	G3895.3	TGTCTCCCGGTCGCGCGTGGAGGTCGGTCGCTCAGAGCTGCTGGGCGCAGTTTCTCCGCCTGCTGCTTCGGCGCGGCTGTATCGGC	50	185317215	0.697088215612253	13	22	275	0.0740740740740741	Coding RNAs	185317173	86
chr1	201153887	201153957	71	-	G3918.1	GTCCGGCTTTGCTGGCCCAGCAAGCCTGATAAGCATGAAGCTCTTATCTTTGGTGGCTGTGGTCGGGTGTT	39	201153924	0.780192615996373	13	31	263	0.105442176870748	Coding RNAs	201153900	71
chr1	202335698	202335838	141	-	G3929.1	TCACCTCTTTTCTCCTCCAGTGCATCCCAGGCAGCTCTTAGTGTGGAGCAGTGAACTGTGTGTGGTTCCTTCTACTTGGGGATCATGCAGAGAGCTTCACGTCTGAAGAGAGAGCTGCACATGTTAGCCACAGAGCCACCC	97	202335698	0.986290829869613	29	90	714	0.111940298507463	Coding RNAs	202335756	141
chr1	202946551	202946582	32	-	G3945.1	CATATGATGTGCTCCCTGACTGGCTAAAGGAC	14	202946578	0.741887127954997	4	10	72	0.121951219512195	Coding RNAs	202946562	32
chr1	202951058	202951092	35	-	G3947.1	AGGGTATTGAGGTACCAGCCAGATGTCTTCCCACA	17	202951084	0.617737292012805	6	15	70	0.176470588235294	Coding RNAs	202951071	35
chr1	202951110	202951145	36	-	G3947.2	ATCTCTGCCCCCTGGGGCTGAGAGACCCCAACCTTT	13	202951123	0.76105955546399	4	9	46	0.163636363636364	Coding RNAs	202951118	36
chr1	204409891	204409933	43	-	G3957.2	AGCAACAATTCAGACTGCTGCCAGAATTGTTCCTGAAGAGCCT	14	204409933	0.774670703595265	5	7	60	0.104477611940299	Coding RNAs	204409911	43
chr1	204411118	204411151	34	-	G3965.3	TTTCGGTGGAATGTTTCCGACCAGATGGCTAGAT	14	204411118	0.605766319262602	5	8	84	0.0869565217391304	Coding RNAs	204411125	34
chr1	204411282	204411309	28	-	G3965.7	AAGTTCCCGACGCCTCTTGGCCCGGAAA	11	204411298	0.782247620249284	5	9	26	0.257142857142857	Coding RNAs	204411296	28
chr1	204411429	204411484	56	-	G3966.1	TTCCTCCGAATCCCGTCGACCTCCAGCCGCTGAGCGCCGCGGCCCTACCTGAGAGA	18	204411450	0.771093244362889	7	11	50	0.180327868852459	Coding RNAs	204411445	56
chr1	204411575	204411670	96	-	G3966.3	CGACTAGGGAACCTCCTTCCCCGCCAGGATGGAAGTCGCATCAGTCGCCGCCTATTGCGCGGGCTGTTCTTCCCTGTGTTCTGCCGCCCGCTGCCG	43	204411637	0.782381292416625	18	33	244	0.11913357400722	Coding RNAs	204411606	96
chr1	204411702	204411814	113	-	G3966.4	TTGGGCTTCGCTTCCACCGCACCAGCCGGCCTACCCAGTCCTTCCGGTATCGCGTTGCTCAGGGGCTTTTCAACCCTCTGTCAGTCGGAAAACCATCGCCGAGGCCGTGGGGG	36	204411702	0.81817499666678	14	24	184	0.115384615384615	Coding RNAs	204411759	113
chr1	204507068	204507102	35	-	G3967.1	GCCCGGATAGCTCAGTCGGTAGAGCATCAGACTTT	24	204507081	0.791033806664404	3	28	86	0.245614035087719	Intergenic space	204507083	35
chr1	204562432	204562453	22	-	G3968.1	TTGGATGGGAGACCGCCTGGGA	19	204562432	0.916742745190733	2	3	55	0.0517241379310345	Non-coding genes	204562444	22
chr1	205727739	205727769	31	-	G4004.1	AGAAAATTCGATCATCTCCCCGAGAAGCTAA	14	205727767	0.777790306451342	3	6	43	0.122448979591837	Coding RNAs	205727746	31
chr1	205749967	205750012	46	-	G4009.1	TCTTTGGCTTCTCGACTCGGTCCTGTTTCGACAGCGAACATGTCGC	32	205749998	0.651308743724967	8	24	267	0.0824742268041237	Coding RNAs	205749984	46
chr1	205750071	205750159	89	-	G4010.1	GCGGGGGGCTCGTCTGTTCCAGGAGCCCTGAACCAAAGAGCAGCGGAGTTTGAGAAGCCAGCAGCTCGGGGTTCGGCAGCAGCGGTCCC	41	205750139	0.692307604069983	10	20	126	0.136986301369863	Coding RNAs	205750086	89
chr1	206696133	206696189	57	-	G4017.1	ATTTGGTGTCTGCCATATCTTTGCATCCTTCAATGACACTTTTGTCCATGTCACTGA	28	206696181	0.743061107496582	9	15	295	0.0483870967741935	Non-coding genes	206696166	57
chr1	207050735	207050792	58	-	G4022.1	CCGGGATCGCCCCCGGCGGTCAGCGAATCCTCGTCGGATACCCTCCCGAGTGCCTGGA	20	207050792	0.824684436804235	5	15	62	0.194805194805195	Coding RNAs	207050764	58
chr1	207050867	207050898	32	-	G4023.1	ACGATGTGGCGGCTCCGCTGCAAGGCCAAGGA	12	207050867	0.918413988848324	3	7	30	0.189189189189189	Coding RNAs	207050879	32
chr1	207050911	207050945	35	-	G4023.2	CCAAAGCTGGCCCCGCGGGTGCCTGGCCTGTGGGC	16	207050911	0.753859148939545	3	9	35	0.204545454545455	Coding RNAs	207050935	35
chr1	210374201	210374241	41	-	G4030.1	AATCTTTCGCCTTTTACTAAAGATTTCCGTGGAGAGAAACA	13	210374201	0.938247052189645	6	8	91	0.0808080808080808	Non-coding genes	210374204	41
chr1	211675469	211675558	90	-	G4032.1	TGGAGTTCCTGGTCCCTGGAGCTCCGCACTTGGCGGCGCAACCTGCGTGAGGCAGCGCGACTCTGGCGACTGGCCGGCCATGCCTTCCCG	30	211675469	0.802845404781346	10	24	122	0.164383561643836	Coding RNAs	211675539	90
chr1	220046414	220046459	46	-	G4062.1	CTTTCGCGGGGTCCTCCGTAGTTCTGGCACGAGCCAGGCGTACTGA	19	220046439	0.680749377716952	4	9	70	0.113924050632911	Coding RNAs	220046424	46
chr1	225422243	225422273	31	-	G4098.1	TAACTTCCTTTAGGCAAAGGAAAGGTGGCTC	12	225422273	0.777376768446013	3	4	68	0.0555555555555556	Coding RNAs	225422255	31
chr1	225424041	225424085	45	-	G4099.1	ATTATAGAAAATGCCAAGTAGGAAATTTGCCGATGGTGAAGTGGT	19	225424075	0.805696645040118	9	17	96	0.150442477876106	Coding RNAs	225424060	45
chr1	225427974	225428047	74	-	G4100.1	CGGCCGGGTAGCGTCGCGCGCGTGGATCTGCCGCCGGGTTGCTGTGCGACTATTCTCCGGGAGCCGTCCGTGTC	50	225428047	0.883599510667891	11	39	290	0.11854103343465	Coding RNAs	225428012	74
chr1	225652694	225652730	37	-	G4104.1	GTCTCCCGGCTGGTGGGGAAGCCTCTGCGCCGCCGGC	11	225652694	0.897946690007388	3	4	40	0.0909090909090909	Coding RNAs	225652714	37
chr1	225923724	225923781	58	-	G4116.1	TCTTCTGCAGGCATCCTGTCGGCTCACAAGATAATAGCCAGCTCCCCAGAAATGAACC	19	225923751	0.72498803250854	6	10	86	0.104166666666667	Coding RNAs	225923763	58
chr1	225924204	225924231	28	-	G4117.2	GCTCGCCGGTCCTCGGCACGCCGCCCGT	12	225924224	0.636644759813856	2	3	30	0.0909090909090909	Coding RNAs	225924217	28
chr1	225992960	225992990	31	-	G4119.1	TGCTCCGAGCACTTGGTGCTCAGATTGAGAA	11	225992962	0.774048918244992	4	8	54	0.129032258064516	Coding RNAs	225992980	31
chr1	225995326	225995391	66	-	G4120.2	GTCTCTAGAATGTTCCAGTGGAAAACTTCTTTGTGAAATGCAATGGAGCACTCATTAACACCAGTG	25	225995352	0.72743105868358	13	24	151	0.137142857142857	Coding RNAs	225995369	66
chr1	225999198	225999261	64	-	G4121.1	AAGGCGGTGCGGTGTGCCTCGGGTCGGTGCACCGTCCGGGATTTTATCCACCGGCACTGCCAAG	30	225999211	0.695631299284934	9	26	148	0.149425287356322	Coding RNAs	225999235	64
chr1	225999289	225999318	30	-	G4121.3	GGTGACATGGCGGAGGCCGCGGCGCTGGTG	11	225999304	0.717966021820433	3	4	20	0.166666666666667	Coding RNAs	225999301	30
chr1	226361108	226361142	35	-	G4130.1	AGAATGTCTGCCTTACTGGTTTCCCCAGGGAAGGA	13	226361108	0.984743006794971	5	9	92	0.0891089108910891	Coding RNAs	226361125	35
chr1	226361981	226362044	64	-	G4132.1	GTCTGGATGGTGTAGACGTTCCTCTTGGGACCGGGATTTCATCTGGTGTGAATGACACCTCTCT	18	226362044	0.895815294457031	6	9	150	0.0566037735849057	Coding RNAs	226362027	64
chr1	226368236	226368268	33	-	G4137.1	TTACACCCTGATCCCCCACGACTTTGGGATGAA	15	226368255	0.883594243760316	2	3	66	0.0434782608695652	Coding RNAs	226368241	33
chr1	226385561	226385602	42	-	G4146.1	AAGAGCGATGCCTATTACTGCACTGGGGACGTCACTGCCTGG	18	226385578	0.654208655635046	3	4	75	0.0506329113924051	Coding RNAs	226385577	42
chr1	226390539	226390615	77	-	G4149.1	CGCCTGTCCAAGAAGATGGTGGACCCGGAGAAGCCACAGCTAGGCATGATTGACCGCTGGTACCATCCAGGCTGCTT	23	226390586	0.904578649089405	5	6	89	0.0631578947368421	Coding RNAs	226390561	77
chr1	226392247	226392317	71	-	G4150.1	CAGGCAAAGGCCAGGATGGAATTGGTAGCAAGGCAGAGAAGACTCTGGGTGACTTTGCAGCAGAGTATGCC	25	226392296	0.781836372936033	5	7	91	0.0714285714285714	Coding RNAs	226392277	71
chr1	226402249	226402275	27	-	G4151.1	TGAGCTTCGGTGGGATGACCAGCAGAA	15	226402249	0.820344827487458	2	4	51	0.0727272727272727	Coding RNAs	226402258	27
chr1	226402277	226402323	47	-	G4151.2	GGTGGGCCACTCCATCCGGCACCCTGACGTTGAGGTGGATGGGTTCT	17	226402288	0.804137871663756	7	11	67	0.141025641025641	Coding RNAs	226402305	47
chr1	226402330	226402368	39	-	G4151.3	TGATGGAAAAGTCCCACACTGGTACCACTTCTCCTGCTT	14	226402363	0.691955833078094	4	6	98	0.0576923076923077	Coding RNAs	226402341	39
chr1	226407862	226407983	122	-	G4152.1	TGTTTCTAGGTCGTGGCGTCGGGCTTCCGGAGCTTTGGCGGCAGCTAGGGGAGGATGGCGGAGTCTTCGGATAAGCTCTATCGAGTCGAGTACGCCAAGAGCGGGCGCGCCTCTTGCAAGAA	70	226407938	0.77994248590724	19	43	320	0.118457300275482	Coding RNAs	226407875	122
chr1	226407994	226408051	58	-	G4152.2	GGTGGCGGCTCTGGCCGCTCAGGCGCCTGCGGCTGGGTGAGCGCACGCGAGGCGGCGA	60	226407998	0.963249170005255	7	44	156	0.22	Coding RNAs	226408018	58
chr1	227735155	227735181	27	-	G4167.2	CTTCGTCTCGGAGCCGGGCGCCTTCTC	11	227735155	0.516508536783074	4	4	58	0.0645161290322581	Coding RNAs	227735172	27
chr1	228103193	228103245	53	-	G4173.2	AACTGCCTTCCCGGCGCCATGTTCGGCTCCAGTCGTGGAGGCGTGCGCGGCGG	15	228103207	0.621248176389432	6	10	62	0.138888888888889	Coding RNAs	228103218	53
chr1	228107778	228107812	35	-	G4176.1	ATCCTCCTGGCGAGCTGACAGCAGCAGGGCCTCAC	11	228107803	0.612139386029946	4	5	28	0.151515151515152	Coding RNAs	228107802	35
chr1	228108261	228108298	38	-	G4177.1	CTGACCACCTCCACGTGCCACTGGGGCTGTAAGGAGGA	17	228108276	0.746744123187697	4	14	42	0.25	Coding RNAs	228108263	38
chr1	228109189	228109254	66	-	G4181.1	ACCTTGATCTCCTGCGTGGCCTCGTCCCTGGTCTTAGTTCCACCGGGCAGCGGGAGTCAGGACCGC	27	228109208	0.714280433846071	12	22	164	0.118279569892473	Coding RNAs	228109237	66
chr1	228425040	228425068	29	-	G4192.1	GAGCTCGGCCGTGATGGCGCTGCAGGAGG	15	228425068	0.796663199842195	2	5	50	0.0909090909090909	Coding RNAs	228425059	29
chr1	228457366	228457397	32	-	G4193.1	TGATGGACATAAAGGCTCTTTTCAGAGCCACC	23	228457394	0.713245434741431	5	11	131	0.0774647887323944	Coding RNAs	228457370	32
chr1	228457443	228457528	86	-	G4193.2	TGCTGGGCCGCGTGACCATCGCGCAGGGTGGCGTCCTGCCCAACATCCAGGCCGTACTGCTGCCCAAGAAGACGGAGAGCCACCAC	54	228457447	0.984143843682763	8	18	112	0.138461538461538	Coding RNAs	228457453	86
chr1	228457546	228457583	38	-	G4193.3	ATCATCCCGCGCCACCTGCAGCTGGCCATCCGCAACGA	17	228457546	0.87007904925128	4	9	42	0.176470588235294	Coding RNAs	228457577	38
chr1	228457598	228457666	69	-	G4193.4	ATCTGGCCGCGGTGCTCGAGTACTTGACTGCCGAGATCCTGGAGCTTGCCGGCAACGCGGCGCGCGACA	37	228457601	0.984137192721786	10	29	123	0.190789473684211	Coding RNAs	228457625	69
chr1	228457711	228457771	61	-	G4193.5	AGTCGCGCTCGTCGCGCGCGGGGCTGCAGTTCCCCGTGGGCCGCGTGCACCGGTTGCTCCG	22	228457771	0.836425945172465	7	15	76	0.164835164835165	Coding RNAs	228457755	61
chr1	228457780	228457861	82	-	G4193.6	GTCTCGCTTTTCGGTTGCCGTTGTCTTTTTTCCTTGACTCGGAAATGTCCGGTCGTGGTAAGCAGGGTGGCAAGGCGCGCGC	104	228457780	0.854455534950305	22	84	860	0.0889830508474576	Coding RNAs	228457821	82
chr1	228464270	228464307	38	-	G4195.1	AGACGGCCGTGCGCCTGCTGCTGCCCGGCGAGCTGGCC	12	228464270	0.874822383978979	3	5	36	0.121951219512195	Non-coding genes	228464281	38
chr1	228464395	228464452	58	-	G4197.1	AGGTGCACCCCGACACCGGCATCTCGTCCAAGGCCATGGGCATCATGAACTCCTTCGT	17	228464444	0.959601662367051	5	11	66	0.142857142857143	Non-coding genes	228464413	58
chr1	228558282	228558364	83	-	G4198.1	GATCTCGGAAGCTAAGCAGGGTCGGGCCTGGTTAGTACTTGGATGGGAGACCGCCTGGGAATACCGGGTGCTGTAGGCTTTTT	178	228558312	0.915488181875458	15	82	1199	0.0640124902419984	Non-coding genes	228558301	83
chr1	228610265	228610355	91	-	G4199.1	ATCTCGTCTGATCTCGGAAGCTAAGCAGGGTCGGGCCTGGTTAGTACTTGGATGGGAGACCGCCTGGGAATACCGGGTGCTGTAGGCTTTT	202	228610293	0.922928564953302	12	75	1520	0.0470219435736677	Non-coding genes	228610281	91
chr1	228612506	228612617	112	-	G4200.1	ATACCACCCTGAACGCGCCCGATCTCGTCTGATCTCGGAAGCTAAGCAGGGTCGGGCCTGGTTAGTACTTGGATGGGAGACCGCCTGGGAATACCGGGTGCTGTAGGCTTTT	222	228612617	0.916232313629041	19	95	1619	0.0554259043173862	Non-coding genes	228612539	112
chr1	228614746	228614856	111	-	G4201.1	ACCACCCTGAACGCGCCCGATCTCGTCTGATCTCGGAAGCTAAGCAGGGTCGGGCCTGGTTAGTACTTGGATGGGAGACCGCCTGGGAATACCGGGTGCTGTAGGCTTTTT	214	228614775	0.910897462803063	19	107	1561	0.0641486810551559	Non-coding genes	228614781	111
chr1	228616988	228617099	112	-	G4202.1	ATACCACCCTGAACGCGCCCGATCTCGTCTGATCTCGGAAGCTAAGCAGGGTCGGGCCTGGTTAGTACTTGGATGGGAGACCGCCTGGGAATACCGGGTGCTGTAGGCTTTT	227	228617016	0.925144960870844	18	88	1693	0.0494104435710275	Non-coding genes	228617022	112
chr1	228619229	228619336	108	-	G4203.1	CACCCTGAACGCGCCCGATCTCGTCTGATCTCGGAAGCTAAGCAGGGTCGGGCCTGGTTAGTACTTGGATGGGAGACCGCCTGGGAATACCGGGTGCTGTAGGCTTTT	200	228619257	0.91179809904901	18	77	1466	0.0499027867790019	Non-coding genes	228619262	108
chr1	228621444	228621553	110	-	G4204.1	ACCACCCTGAACGCGCCCGATCTCGTCTGATCTCGGAAGCTAAGCAGGGTCGGGCCTGGTTAGTACTTGGATGGGAGACCGCCTGGGAATACCGGGTGCTGTAGGCTTTT	291	228621473	0.91737568843247	22	174	2025	0.0791268758526603	Non-coding genes	228621477	110
chr1	228623664	228623770	107	-	G4205.1	ACCCTGAACGCGCCCGATCTCGTCTGATCTCGGAAGCTAAGCAGGGTCGGGCCTGGTTAGTACTTGGATGGGAGACCGCCTGGGAATACCGGGTGCTGTAGGCTTTT	183	228623692	0.884095825164876	15	69	1329	0.0493562231759657	Non-coding genes	228623681	107
chr1	228625906	228626017	112	-	G4206.1	ATACCACCCTGAACGCGCCCGATCTCGTCTGATCTCGGAAGCTAAGCAGGGTCGGGCCTGGTTAGTACTTGGATGGGAGACCGCCTGGGAATACCGGGTGCTGTAGGCTTTT	225	228625935	0.926382913552985	16	97	1587	0.0576009501187648	Non-coding genes	228625924	112
chr1	228628144	228628254	111	-	G4207.1	ACCACCCTGAACGCGCCCGATCTCGTCTGATCTCGGAAGCTAAGCAGGGTCGGGCCTGGTTAGTACTTGGACGGGAGACCGCCTGGGAATACCGGGTGCTGTAGGCTTTTT	504	228628175	0.854405252528215	20	229	2863	0.0740620957309185	Non-coding genes	228628180	111
chr1	228630387	228630498	112	-	G4208.1	ATACCACCCTGAACGCGCCCGATCTCGTCTGATCTCGGAAGCTAAGCAGGGTCGGGCCTGGTTAGTACTTGGATGGGAGACCGCCTGGGAATACCGGGTGCTGTAGGCTTTT	240	228630415	0.913819475649167	20	85	1768	0.0458715596330275	Non-coding genes	228630405	112
chr1	228632628	228632739	112	-	G4209.1	ATACCACCCTGAACGCGCCCGATCTCGTCTGATCTCGGAAGCTAAGCAGGGTCGGGCCTGGTTAGTACTTGGATGGGAGACCGCCTGGGAATACCGGGTGCTGTAGGCTTTT	209	228632657	0.926132766261666	18	81	1500	0.0512333965844402	Non-coding genes	228632644	112
chr1	228634868	228634978	111	-	G4210.1	TACCACCCTGAACGCGCCCGATCTCGTCTGATCTCGGAAGCTAAGCAGGGTCGGGCCTGGTTAGTACTTGGATGGGAGACCGCCTGGGAATACCGGGTGCTGTAGGCTTTT	231	228634896	0.920443723151606	19	117	1753	0.0625668449197861	Non-coding genes	228634901	111
chr1	228637093	228637202	110	-	G4211.1	ACCACCCTGAACGCGCCCGATCTCGTCTGATCTCGGAAGCTAAGCAGGGTCGGGCCTGGTTAGTACTTGGATGGGAGACCGCCTGGGAATACCGGGTGCTGTAGGCTTTT	222	228637121	0.914970886408116	17	86	1636	0.0499419279907085	Non-coding genes	228637111	110
chr1	228639334	228639445	112	-	G4212.1	ATACCACCCTGAACGCGCCCGATCTCGTCTGATCTCGGAAGCTAAGCAGGGTCGGGCCTGGTTAGTACTTGGATGGGAGACCGCCTGGGAATACCGGGTGCTGTAGGCTTTT	250	228639363	0.904105542255696	15	98	1779	0.0522109749600426	Non-coding genes	228639360	112
chr1	228641565	228641676	112	-	G4213.1	ATACCACCCTGAACGCGCCCGATCTCGTCTGATCTCGGAAGCTAAGCAGGGTCGGGCCTGGTTAGTACTTGGATGGGAGACCGCCTGGGAATACCGGGTGCTGTAGGCTTTT	202	228641593	0.896213321715669	17	88	1414	0.0585885486018642	Non-coding genes	228641581	112
chr1	228643806	228643927	122	-	G4214.1	GTCTACGGCCATACCACCCTGAACGCGCCCGATCTCGTCTGATCTCGGAAGCTAAGCAGGGTCGGGCCTGGTTAGTACTTGGATGGGAGACCGCCTGGGAATACCGGGTGCTGTAGGCTTTT	202	228643834	0.932746053938074	19	113	1467	0.0715189873417722	Non-coding genes	228643840	122
chr1	228646037	228646147	111	-	G4215.1	TACCACCCTGAACGCGCCCGATCTCGTCTGATCTCGGAAGCTAAGCAGGGTCGGGCCTGGTTAGTACTTGGATGGGAGACCGCCTGGGAATACCGGGTGCTGTAGGCTTTT	210	228646066	0.90279306456863	18	98	1498	0.0614035087719298	Non-coding genes	228646071	111
chr1	230868435	230868502	68	-	G4241.1	TGGCGGCGGCGATCGCGGCTTCGCGCTCGGCGGTCATGAGCGGGAACCGGCCTCTGGACGACCGGGAG	18	230868435	0.92196659754938	7	14	52	0.212121212121212	Coding RNAs	230868474	68
chr1	231039927	231039956	30	-	G4245.1	CTGGACGCCGCTCTGGCGCTGCTCCGCAAA	11	231039956	0.631027371758341	4	4	42	0.0869565217391304	Coding RNAs	231039954	30
chr1	231337748	231337795	48	-	G4250.1	GGCGGCTGCGGCGCCGATAGTGACAGTGAGTGCGTGAGACCCGGAGAG	15	231337748	0.887696949574046	6	12	35	0.25531914893617	Coding RNAs	231337765	48
chr1	231422075	231422148	74	-	G4259.1	CGCCGCACAGGCCCTATTCTCTCAGCCCTCGGCGGCGATGAGGCGCTGAGGCGGCTGCCGGCGCTGCGCCGGAG	29	231422145	0.741510785537332	6	11	85	0.114583333333333	Coding RNAs	231422105	74
chr1	231422156	231422207	52	-	G4259.2	GGCCGAGGGGGCCGGTCTTGCGCTCCCCAGGCCCGCGCGCCTGAGCCCAGGT	22	231422207	0.973071469689393	5	7	58	0.107692307692308	Coding RNAs	231422182	52
chr1	234356995	234357032	38	-	G4274.1	ACAGTGCGCGCCAGCGGCGGCGGCTGAACCGGGGCCTG	18	234357018	0.777411624472979	2	4	27	0.129032258064516	Non-coding genes	234357021	38
chr1	234357077	234357126	50	-	G4275.1	CAGAAGAAGAAGCGGACCTTCCGCAAGTTCACCTACCGCGGCGTGGACCT	20	234357125	0.959313363374053	5	13	73	0.151162790697674	Non-coding genes	234357107	50
chr1	234606843	234606881	39	-	G4287.1	GTTACCGTTCTATGTAGGCTGTGACTTGCGCTGCTTTTT	12	234606853	0.663560348839781	7	7	89	0.0729166666666667	Coding RNAs	234606853	39
chr1	234607168	234607272	105	-	G4290.1	TAGTGGAGAGGTCTATTGTCCCAGTGGGGAAAAATGCCCTCTTGTGGGCTCCAATGTCCCCTGGGCCTTTATGCAAGGGGAAATTGCAACCATCCTTGCTGGAGA	38	234607193	0.792629230142492	11	24	215	0.100418410041841	Coding RNAs	234607185	105
chr1	234607290	234607348	59	-	G4290.2	TTGTGCAGTGCCCGTCCGTCCCTTCGCACAAGTTCTGCTTCCCTTGCTCCAGACAAAGC	27	234607340	0.729573147774836	11	23	177	0.115	Coding RNAs	234607304	59
chr1	234607615	234607641	27	-	G4291.2	TGGCCAGTCCCCCATGGCAGCCCTGAT	11	234607641	0.747386033922049	3	5	36	0.121951219512195	Coding RNAs	234607625	27
chr1	234608983	234609035	53	-	G4297.1	AACGGCATCCTGGTGCCCAACGGCTTCTCCAAGCTAGAGGAGCCGCCCGAGCT	27	234608994	0.818993156535427	7	13	100	0.115044247787611	Coding RNAs	234609019	53
chr1	234609319	234609369	51	-	G4299.1	CTACGAGGGCGCCGACCGCGTCGAGTTCGTCATCGAGACGGCGCGGCAGCT	20	234609329	0.813287090650787	5	7	47	0.12962962962963	Coding RNAs	234609350	51
chr1	234609371	234609420	50	-	G4299.2	CTGGGCCATGATCTGGGACTTCACCGAACCCGTCTGCCGCGGCTGCGTCA	16	234609385	0.739534987319149	5	8	63	0.112676056338028	Coding RNAs	234609405	50
chr1	234610072	234610107	36	-	G4305.1	CGCTGACGCTGGCGCTGGAGAGCGGCGACGCCAGGA	12	234610072	0.764240413721905	3	8	15	0.347826086956522	Intergenic space	234610093	36
chr1	235128635	235128833	199	-	G4327.1	CTGTGTTCCTGGCCCGCGGCCGTCGGGTGTGAGCTGCGCCGACCGCTCTGAGGGTTCGTGGCCCACCGCTCCTTCGCGGTCCCTGCCGCCACCGTCCACGCTCAGCGTTGTAGAGAAGATGGTGGGTCGGAACAGCGCCATCGCCGCCGGTGTATGCGGGGCCCTTTTCATTGGGTACTGCATCTACTTCGACCGCAAA	236	235128703	0.719629238363865	40	183	1087	0.144094488188976	Coding RNAs	235128755	199
chr1	235504220	235504251	32	-	G4331.1	TGCGAAACTGGCTGGTGCTGCTGTGCCCGTGT	14	235504245	0.781271155934194	5	10	85	0.105263157894737	Coding RNAs	235504225	32
chr1	241640056	241640132	77	-	G4363.2	CGAGCGCCTGGCGCTGCTGCTGGGCTCCATTGGGCTGCTGGGCGTCGGCAACAACCTGCTGGTGCTCGTCCTCTACT	37	241640098	0.689791979106728	13	29	180	0.138755980861244	Coding RNAs	241640087	77
chr1	242303040	242303066	27	-	G4366.1	TGTGTCAGGATGGCCGAGCGGTCTAAG	78	242303040	0.687899015733435	3	9	242	0.0358565737051793	Introns	242303060	27
chr1	244694674	244694702	29	-	G4373.1	TCGTTTGGAAAGCGTCGCAATAAGACGCA	16	244694674	0.92893854939959	4	14	46	0.233333333333333	Non-coding genes	244694687	29
chr1	244854220	244854243	24	-	G4377.1	AGCATTGTGCACGATAAGAGAATG	11	244854228	0.785497449569747	3	5	35	0.125	Coding RNAs	244854232	24
chr1	244856581	244856621	41	-	G4383.1	ATGTGTCTGCTGCTGCCCAGAGGAGAAAAATGTGCCTGTTT	15	244856621	0.755639543979039	5	6	78	0.0714285714285714	Coding RNAs	244856603	41
chr1	244858153	244858272	120	-	G4389.1	CTTTGAAAGTGATGAAGTAGAACTCTCGTATGCTAAGAATGGACAAGATCTTGGCGTTGCCTTCAAAATCAGTAAGGAAGTTCTTGCTGGACGGCCACTGTTCCCGCATGTTCTCTGCCA	34	244858236	0.782560618528959	15	19	228	0.0769230769230769	Coding RNAs	244858180	120
chr1	244863706	244863746	41	-	G4397.1	AGCGGCCCCACCTCGCTGTTCGCGGTGACGGTGGCGCCGCC	14	244863746	0.978413367402301	3	4	40	0.0909090909090909	Coding RNAs	244863710	41
chr1	244864082	244864134	53	-	G4398.1	CAGCCTAGACCTGGGCGGGGATTCCGCTGGGCGCTCGGGAGCAGGCCTCGAGC	20	244864116	0.650831022689245	4	6	55	0.0983606557377049	Coding RNAs	244864101	53
chr1	244864178	244864219	42	-	G4398.2	TCAAGGCCGAGCTCATGGAGCGACTCCAGGCTGCGCTGGACG	15	244864189	0.81464875986612	3	8	40	0.166666666666667	Coding RNAs	244864194	42
chr1	244864228	244864390	163	-	G4398.3	GCAGCCGCAGCAGCCGCCACCAGTGGCCGAGTGAGCGGAGCCGAGTTTGAGGCAGCGCCTAGCGGTGAATCGGGGCCCTCACCATGAGTTCCTCGCCTGTTAATGTAAAAAAGCTGAAGGTGTCGGAGCTGAAAGAGGAGCTCAAGAAGCGACGCCTTTCTGA	109	244864390	0.974804864066402	19	63	449	0.123046875	Coding RNAs	244864316	163
chr1	244864431	244864517	87	-	G4398.4	AGGCGAGTCTCCGCGTCTCCCTCGCGAACTCGGTGAAAGGAATTGGCGCCGTTCGACACCAGGCGGATCCGCTCTGCAGCACGAACC	52	244864517	0.739630023243738	13	44	193	0.185654008438819	Coding RNAs	244864501	87
chr10	988501	988531	31	+	G4405.2	AAAATTACGGTGGTGCCGTCCGCCAAGGTAG	11	988505	0.547017116752275	2	4	44	0.0833333333333333	Coding RNAs	988508	31
chr10	5412692	5412717	26	+	G4414.1	CATGGAGCCCGAGCTGGCGGCTCAGA	18	5412692	0.815367439217899	2	6	43	0.122448979591837	Coding RNAs	5412698	26
chr10	5684886	5684947	62	+	G4419.1	AGGCTGCCGGGCGTCCCGGGGTTGCCTCTTGCCCGTGACCCTGACGGGAGACAGAGCGCGGG	28	5684947	0.980772014730889	8	14	100	0.12280701754386	Coding RNAs	5684920	62
chr10	6089073	6089197	125	+	G4436.1	GGACTCAGCGAAGGGTGGGCGCCGCCGAGGCCTCCTGCCGCTGGCGGGTTTCCGCGGAGTGCCGCCCGGCTCCGCTCTGCCGCCGGCGCGGCTCATGGGCAGAGTCGGCCGGGCGGGCCGGGTAA	66	6089091	0.800755775065797	12	42	169	0.199052132701422	Coding RNAs	6089108	125
chr10	6097070	6097106	37	+	G4437.1	CCCTGTACGATGACCTAGGAGTGGAGACCAGTGACTC	21	6097080	0.704871209158443	5	13	70	0.156626506024096	Coding RNAs	6097086	37
chr10	7788217	7788258	42	+	G4449.1	CGCGCGGGTGTCGCTGGGCTGTCGGCCTGGACCTTGCAGCCG	16	7788236	0.63924920964888	5	8	73	0.0987654320987654	Coding RNAs	7788233	42
chr10	14838317	14838455	139	+	G4475.1	CGGTGCCTGATGGGGCCGTTGGGCGGCCGGTAGCTGTTGCTGTTGGGGGACCCCCTCATTCCTGCCGCTGCCGTCCCTGCTGCCTCATGGCGGCCATCGGAGTTCACCTGGGCTGCACCTCAGCCTGTGTGGCCGTCTA	105	14838360	0.760187319259253	25	68	499	0.119929453262787	Coding RNAs	14838428	139
chr10	14839903	14839928	26	+	G4476.1	AGGATGGCCGGGCTGGTGTGGTTGCA	14	14839903	0.872715659397344	4	13	67	0.1625	Coding RNAs	14839910	26
chr10	14839931	14839975	45	+	G4476.2	TGATGCCGGTGACCGAGTTACTCCAGCTGTTGTTGCTTACTCAGA	29	14839940	0.741450953312911	9	21	205	0.0929203539823009	Coding RNAs	14839949	45
chr10	15097630	15097658	29	+	G4486.1	TCTGCTGGATTGCAGCGCCGGCTGGGCAC	11	15097643	0.672437265898495	4	9	32	0.219512195121951	Coding RNAs	15097639	29
chr10	17229285	17229320	36	+	G4488.1	ACTCTCGCTCCGAGGTCCCCGCGCCAGAGACGCAGC	13	17229320	0.8880642629206	4	7	17	0.291666666666667	Coding RNAs	17229304	36
chr10	17229347	17229454	108	+	G4489.1	CGCCCTCGTTCGCCTCTTCTCCGGGAGCCAGTCCGCGCCACCGCCGCCGCCCAGGCCATCGCCACCCTCCGCAGCCATGTCCACCAGGTCCGTGTCCTCGTCCTCCTA	51	17229392	0.973711777867528	9	15	201	0.0694444444444444	Coding RNAs	17229371	108
chr10	17229456	17229499	44	+	G4489.2	CGCAGGATGTTCGGCGGCCCGGGCACCGCGAGCCGGCCGAGCTC	17	17229482	0.995557165740875	3	3	33	0.0833333333333333	Coding RNAs	17229462	44
chr10	17229515	17229545	31	+	G4489.3	GACTACGTCCACCCGCACCTACAGCCTGGGC	23	17229524	0.777586707292349	2	3	49	0.0576923076923077	Coding RNAs	17229544	31
chr10	17229579	17229624	46	+	G4489.4	TACGCCTCGTCCCCGGGCGGCGTGTATGCCACGCGCTCCTCTGCCG	17	17229624	0.672906300992631	4	4	62	0.0606060606060606	Coding RNAs	17229588	46
chr10	17229632	17229677	46	+	G4489.5	GCGGAGCAGCGTGCCCGGGGTGCGGCTCCTGCAGGACTCGGTGGAC	16	17229632	0.838368392091217	2	3	44	0.0638297872340425	Coding RNAs	17229656	46
chr10	17229881	17229911	31	+	G4490.1	GATGCGGGAGCTGCGCCGGCAGGTGGACCAG	11	17229911	0.746229657304883	2	3	22	0.12	Coding RNAs	17229895	31
chr10	17229931	17229969	39	+	G4490.2	GCGTCGAGGTGGAGCGCGACAACCTGGCCGAGGACATCA	17	17229931	0.841507092436772	4	5	27	0.15625	Coding RNAs	17229958	39
chr10	17229970	17229997	28	+	G4490.3	TGCGCCTCCGGGAGAAGTAAGGCTGCGC	15	17229985	0.687761478500503	2	3	42	0.0666666666666667	Coding RNAs	17229976	28
chr10	17233592	17233647	56	+	G4492.1	TGACAATGCGTCTCTGGCACGTCTTGACCTTGAACGCAAAGTGGAATCTTTGCAAG	29	17233636	0.744817424121519	5	8	184	0.0416666666666667	Coding RNAs	17233610	56
chr10	17233879	17233915	37	+	G4493.2	AAAGTGTGGCTGCCAAGAACCTGCAGGAGGCAGAAGA	13	17233915	0.990008163080256	2	3	31	0.0882352941176471	Coding RNAs	17233899	37
chr10	17235173	17235234	62	+	G4496.1	AGTCCCTGGAACGCCAGATGCGTGAAATGGAAGAGAACTTTGCCGTTGAAGCTGCTAACTAC	20	17235202	0.972595669774973	4	9	100	0.0825688073394495	Coding RNAs	17235219	62
chr10	17235243	17235274	32	+	G4496.2	TATTGGCCGCCTGCAGGATGAGATTCAGAATA	17	17235249	0.585528508001582	3	4	79	0.0481927710843374	Coding RNAs	17235252	32
chr10	17237340	17237368	29	+	G4499.3	AACAGCTTTCAAGTGCCTTTCTGCAGTTT	12	17237350	0.60710325870567	4	4	72	0.0526315789473684	Coding RNAs	17237355	29
chr10	18659444	18659479	36	+	G4503.2	CAAAGGGCTGTCCGGTGGGGATTCGTCGCGGCGCCT	14	18659459	0.807247215214727	6	14	53	0.208955223880597	Coding RNAs	18659465	36
chr10	18659482	18659558	77	+	G4503.3	TGAGTGGTCGGGTCGAGGCTTCTCGGCCTAGCAGTGCCCTCGCTGCGCGATCTCAGGCGGGTTCTCCTCGGCTCCGC	34	18659517	0.757618197969532	11	24	171	0.123076923076923	Coding RNAs	18659499	77
chr10	18659597	18659684	88	+	G4503.4	CCTGCTGCCGAGGGACCCCGCGGCCCGCCCCGGTGCTCGTGATGGGGCTGATCTTCGCCAAACTGTGGAGCCTCTTCTGTAACCAAGG	34	18659616	0.952832047010717	13	27	157	0.146739130434783	Coding RNAs	18659653	88
chr10	18668535	18668563	29	+	G4505.1	TGAATGAAGTGGTTCATACTTCTCCAACC	11	18668535	0.718129760959143	5	7	56	0.111111111111111	Coding RNAs	18668552	29
chr10	18668566	18668615	50	+	G4505.2	AGGAAGCAATGTTGAAGAAATAGTTGTGAAGAACACTCATTTTCTTATGT	20	18668568	0.799871622556449	8	16	124	0.114285714285714	Coding RNAs	18668597	50
chr10	18674082	18674108	27	+	G4506.2	AATTAAGGATCATCCATGGCACATTCA	11	18674099	0.593216003639571	2	3	46	0.0612244897959184	Coding RNAs	18674097	27
chr10	19746811	19746846	36	+	G4513.1	TCTTACCCCGCCTGTTTACCAAAAACATCACCTCTA	18	19746846	0.735877639324861	6	8	104	0.0714285714285714	Introns	19746825	36
chr10	21933165	21933196	32	+	G4516.1	CGACATCTGTCACCCCACTGATCGCCAGGGTT	16	21933175	0.651029741535526	4	6	82	0.0681818181818182	Non-coding genes	21933179	32
chr10	22321531	22321634	104	+	G4520.1	GGCGGCCGCGGCTGCTCGGGGCCGCGCTGGTTGCCCATTGACAGCGGCGTCTGCAGCTCGCTTCAAGATGGCCGCTTGGCTCGCATTCATTTTCTGCTGAACGA	41	22321531	0.910660041557568	15	33	218	0.131474103585657	Coding RNAs	22321576	104
chr10	28677622	28677651	30	+	G4549.1	CCCACTCCCGACCCGGGGCTAGCGTGCGTC	15	28677637	0.790931726322104	2	4	28	0.125	Coding RNAs	28677639	30
chr10	28677812	28677845	34	+	G4550.1	TGCCCTGCGCGCTCCGGGGGTCGTAGGCTGCCGC	11	28677839	0.676208437745988	4	8	32	0.2	Coding RNAs	28677827	34
chr10	28677928	28677977	50	+	G4551.1	TGGCTGCAGCTGGAGCTCTGCGCCATGGCCGTGCTGCTCACCAAAGGTGG	21	28677937	0.704178249197771	8	14	87	0.138613861386139	Coding RNAs	28677956	50
chr10	28681267	28681298	32	+	G4552.1	GATGCTACTGTGATGCTGCCCACTGTGTAGCC	13	28681281	0.689038477835951	6	12	85	0.123711340206186	Coding RNAs	28681280	32
chr10	38094936	38094968	33	+	G4570.1	AGCTTCATTGCCTGATGTCTTCGGGAAGTATTT	14	38094936	0.691143577268756	6	10	100	0.0909090909090909	Coding RNAs	38094952	33
chr10	42149678	42149698	21	+	G4573.1	AGTCTGACGATCCCGCCCTCA	12	42149683	0.754463727557103	1	11	37	0.229166666666667	Intergenic space	42149686	21
chr10	45972552	45972584	33	+	G4583.2	TTGAGGAGTAACGGCCCAGCGGACCACCCAGGC	15	45972566	0.961698179190913	2	8	15	0.347826086956522	Coding RNAs	45972579	33
chr10	47706098	47706135	38	+	G4588.1	CTCTGTATGCCGCTCTCTCCCGGCGCGGCCGCCGCCGA	15	47706135	0.984076530675813	4	5	43	0.104166666666667	Introns	47706118	38
chr10	47706232	47706272	41	+	G4588.2	GATCCTGGGCTACCGGTCTGTGGGGAAATCCTCATTGACGA	17	47706241	0.73641209464917	6	10	91	0.099009900990099	Non-coding genes	47706248	41
chr10	48306775	48306816	42	+	G4591.1	CTGTCCCCGCTGGCGGGCTTCCCTGTCGCCGTTCGCTGCGCT	16	48306813	0.838968843866262	4	5	71	0.0657894736842105	Coding RNAs	48306781	42
chr10	49942123	49942151	29	+	G4593.2	TGAGGAGTAACGGCCCAGCGGACCACCCA	12	49942151	0.942224446912612	1	5	8	0.384615384615385	Non-coding RNA isoforms	49942133	29
chr10	52852638	52852667	30	+	G4596.1	TTACTAACATTAGTGTCACTAAAGTTGGTA	19	52852659	0.748610376334721	3	3	158	0.0186335403726708	Non-coding genes	52852642	30
chr10	58385459	58385526	68	+	G4606.1	CGCGGGTTCCAGTTGTGATTGCTGGAGTTGTGTATTGCCAGGAGGCTCTCCGAGATTGGGGTCGGGTC	32	58385459	0.657150113577386	14	25	209	0.106837606837607	Coding RNAs	58385473	68
chr10	58385528	58385613	86	+	G4606.2	CTGCCTCATCCACCGGAGCGATGGCGTTTCTCCGAAGCATGTGGGGCGTGCTGAGTGCCCTGGGAAGGTCTGGAGCAGAGCTGTGC	37	58385583	0.683989286174474	14	28	158	0.150537634408602	Coding RNAs	58385562	86
chr10	60778490	60778594	105	+	G4614.1	AAAGCTGGCTCTTGGAAATTGAGCGGAGAGCGACGCGGTTGTTGTAGCTGCCGCTGCGGCCGCCGCGGAATAATAAGCCGGGTACAGTGGCTGGGGTCAGGGTCG	152	60778564	0.76595273273236	19	132	573	0.187234042553191	Coding RNAs	60778541	105
chr10	60780145	60780191	47	+	G4616.1	TACCATACCCATTGACTAACTATGGAAGATTATACCAAAATAGAGAA	36	60780162	0.671345667924628	7	24	209	0.103004291845494	Coding RNAs	60780151	47
chr10	60785669	60785701	33	+	G4619.1	AGGATGTGCTTATGCAGGATTCCAGGTTATATC	13	60785682	0.765371282240861	4	10	94	0.0961538461538462	Coding RNAs	60785683	33
chr10	60791950	60792022	73	+	G4622.2	CCAGTTGACATTTGGAGTATAGGCACCATATTTGCTGAACTAGCAACTAAGAAACCACTTTTCCATGGGGATT	17	60791955	0.572777987242927	9	13	113	0.103174603174603	Coding RNAs	60791998	73
chr10	62804935	62804964	30	+	G4635.2	CGGGCCGGTGGTTGCGGGGCCTCCCGCCTC	12	62804935	0.802139654922624	4	6	38	0.136363636363636	Coding RNAs	62804952	30
chr10	62806910	62806939	30	+	G4645.1	AATGTTCCCGACTCGGGTGATTCCAGCTGT	12	62806934	0.664008747320103	6	9	60	0.130434782608696	Coding RNAs	62806921	30
chr10	68332075	68332221	147	+	G4654.1	TGCGCAGCTCCCTAAGCGGTTGTCACCGCTGGAGACGGTTGGGAGAACCGTTGTGGCGAGCGCTACACGAGGCAAACGACTTCTCCCTTCTTTGAACTGGACCCCGCGAGCACCAGAGTCGGCGTAACTATCGCCTGACAGGGTATC	59	68332181	0.750438329921183	19	39	263	0.129139072847682	Coding RNAs	68332125	147
chr10	68721251	68721279	29	+	G4660.1	ATGGCTTCGATGTTAGCCGGGACCCGACT	13	68721262	0.526576392701982	6	8	48	0.142857142857143	Coding RNAs	68721267	29
chr10	68901386	68901415	30	+	G4663.1	TGCCTGGGAAACTCCTCTGGGGGGACATTA	16	68901390	0.787170904339708	3	5	61	0.0757575757575758	Coding RNAs	68901394	30
chr10	68956178	68956272	95	+	G4664.1	CTCCACGCGGTTGAGAAGACCGGTCGGCCTGGGCAACCTGCGCTGAAGATGCCGGGAAAACTCCGTAGTGACGCTGGTTTGGAATCAGACACCGC	63	68956230	0.825005260867841	13	49	218	0.183520599250936	Coding RNAs	68956210	95
chr10	68988839	68988868	30	+	G4680.1	AACGTTCCGTGGGCAGAGGTCTGCGAGAAA	14	68988839	0.69801326511059	4	7	42	0.142857142857143	Coding RNAs	68988848	30
chr10	69180379	69180420	42	+	G4683.1	CCCCACTTTGGGCCCTTTCCCGGGGTTCTGGGGCAAGTTTCT	16	69180420	0.613299249060054	7	12	96	0.111111111111111	Coding RNAs	69180399	42
chr10	72190394	72190429	36	+	G4696.1	AATCCTGACACCCAGTGGATCACCAAACCAGTCCAC	11	72190407	0.673433521083343	3	9	36	0.2	Non-coding genes	72190409	36
chr10	72216037	72216113	77	+	G4697.1	CTGTTGGGGGGCGAACACGCCGCGGTCCTCGTCGTGGTGAGCGCAGCCACTCAGGCTGGTCCTGGGGGTGGGGCTGT	26	72216037	0.705847652479204	13	21	104	0.168	Coding RNAs	72216097	77
chr10	72223928	72223956	29	+	G4698.1	CATCATCCTCCTCAGCTGGTGGGGTCAGT	17	72223933	0.73771308024983	4	11	101	0.0982142857142857	Coding RNAs	72223940	29
chr10	72230399	72230434	36	+	G4699.1	TTAGCTATCAAGTGGCATCCACGCTTAAACAGGTGA	15	72230434	0.815013158653063	7	10	68	0.128205128205128	Coding RNAs	72230410	36
chr10	72233080	72233114	35	+	G4700.1	CGAGCAGCTGCTGGGATTCACCCCCTCTTCAGGTT	11	72233080	0.819745967853543	6	9	51	0.15	Coding RNAs	72233088	35
chr10	72233116	72233148	33	+	G4700.2	ATACTGCCTGGATGGTCACCTCTGGTGCGCAGC	13	72233116	0.674263924260927	4	8	72	0.1	Coding RNAs	72233131	33
chr10	72273953	72274068	116	+	G4704.1	GGACCTGGGACGGGTCTGGGCGGCTCTCGGTGGTTGGCACGGGTTCGCACACCCATTCAAGCGGCAGGACGCACTTGTCTTAGCAGTTCTCGCTGACCGCGCTAGCTGGTGAGTGT	141	72274016	0.722001816068247	26	101	728	0.12183353437877	Coding RNAs	72274054	116
chr10	72274158	72274218	61	+	G4705.1	GGCTTCTACGCTCCGGCACTCTGAGTTCATCAGCAAACGCCCTGGCGTCTGTCCTCACCAT	59	72274170	0.716669492002415	12	44	297	0.129032258064516	Coding RNAs	72274169	61
chr10	72274399	72274429	31	+	G4705.3	CAGTGGCTTCGGGCCGGAGGAAGGTGAGCGG	14	72274399	0.66454353555996	3	5	37	0.119047619047619	Coding RNAs	72274410	31
chr10	72274825	72274879	55	+	G4706.1	ACGCCCTGCGCGCCTGCTGATGCCTAGCCAGTTGGTAAGCCAGGTGGGCAAAGAA	21	72274838	0.753680241027666	8	17	75	0.184782608695652	Coding RNAs	72274864	55
chr10	72275101	72275140	40	+	G4707.2	CAGCCAGTCCCTGACGCTGAGCACTGGCTTCCGAGTCATC	22	72275127	0.592644313152456	4	9	103	0.0803571428571429	Coding RNAs	72275116	40
chr10	72275154	72275207	54	+	G4707.3	ACAGCTCGGAACAGCTGCTCATTGAGGAGTGTTGAACTTCAACCTGAGGGGGCC	19	72275166	0.728036182198761	7	12	88	0.12	Coding RNAs	72275174	54
chr10	72275330	72275374	45	+	G4708.1	AGTGTTTCCCAGGAAGCTCATTGAGTTGTGTGCGGGTGGCTGTGC	15	72275370	0.648263328815172	6	8	98	0.0754716981132075	Coding RNAs	72275358	45
chr10	72275675	72275707	33	+	G4710.1	GTTTTTCTGATCGGAGCATCACTACTGACCTGT	13	72275702	0.550722058882287	6	7	79	0.0813953488372093	Coding RNAs	72275688	33
chr10	72275935	72275995	61	+	G4711.1	CATGAAGATAAGATACTCACTGTTCATGAATACACTTGATGTTCAAGTATTAAGACCTATG	27	72275965	0.641131538114314	11	20	209	0.0873362445414847	Coding RNAs	72275975	61
chr10	73782065	73782159	95	+	G4715.1	CTTGGTGCGCTATGGCGACACCCAGCCTGCGGGGTCGTCTGGCGCGGTTTGGGAACCCGCGGAAGCCTGTGCTGAAGCCCAATAAACCTCTCATT	55	73782125	0.791286521298907	10	34	208	0.140495867768595	Coding RNAs	73782080	95
chr10	73782364	73782399	36	+	G4716.1	TGGAAGCAGAATGAATTCCGCGACGATGCGTGCAGA	13	73782387	0.749013444053077	5	9	42	0.176470588235294	Coding RNAs	73782381	36
chr10	75150550	75150574	25	+	G4728.1	TGCATTCGCCGCTGGACTACCAAGC	11	75150550	0.719732432148121	3	7	30	0.189189189189189	Coding RNAs	75150555	25
chr10	75210836	75210872	37	+	G4729.1	CTTCGCCCTCCAGCTGCTGGAGCTGCAGCCCGACCGC	18	75210872	0.980322949191468	5	8	74	0.0975609756097561	Coding RNAs	75210859	37
chr10	78033872	78033926	55	+	G4738.1	TCCTTGGCTGTCTGAAGATAGATCGCCATCATGGTGAGTCTCCCTGGGCCCGTGC	28	78033898	0.690539893605587	8	14	186	0.07	Coding RNAs	78033904	55
chr10	78035354	78035436	83	+	G4740.1	CGACACCGTAACTATCCGCACTAGAAAGTTCATGACCAACCGACTACTTCAGAGGAAACAAATGGTAAGGAAGGGCACATCAA	29	78035411	0.667742904898188	10	14	106	0.116666666666667	Coding RNAs	78035357	83
chr10	78035513	78035589	77	+	G4741.1	CATTGATGTCCTTCACCCCGGGAAGGCGACAGTGCCTAAGACAGAAATTCGGGAAAAACTAGCCAAAATGTACAAGA	39	78035556	0.747161547114667	12	21	125	0.143835616438356	Coding RNAs	78035529	77
chr10	78040623	78040686	64	+	G4744.1	GTAAAGGTGCTGCAATGATGTTAGCTGTGGCCACTGTGGATTTTTCGCAAGAACATTAATAAAC	26	78040637	0.765389038080326	7	10	197	0.0483091787439614	Coding RNAs	78040647	64
chr10	79347474	79347531	58	+	G4746.1	GCCTTCTGGGCGCGCGCGACGTCAGTTTGAGTTCTGTGTTCTCCCCGCCCGTGTCCCG	18	79347513	0.610440124160451	10	14	99	0.123893805309735	Coding RNAs	79347483	58
chr10	79347542	79347604	63	+	G4746.2	GCCCGCGATGCTGGCGCTGCGCTGCGGCTCCCGCTGGCTCGGCCTGCTCTCCGTCCCGCGCTC	24	79347601	0.854399785422547	10	20	106	0.158730158730159	Coding RNAs	79347563	63
chr10	79347637	79347681	45	+	G4746.4	GCAGCAAGGGCTCCGGCGACCCGTCCTCTTCCTCCTCCTCCGGGA	28	79347637	0.79432020327307	5	7	74	0.0864197530864197	Coding RNAs	79347656	45
chr10	79351561	79351594	34	+	G4749.1	TACACTGAAGCACGTGGGGCCAGGTGAGTGGGGG	15	79351568	0.820253750727533	3	5	40	0.111111111111111	Coding RNAs	79351570	34
chr10	79353842	79353876	35	+	G4751.3	ATCTGTGGCCAGGGTGCTGGCATGGTGGCAGCTGC	22	79353848	0.630703137720165	5	10	106	0.0862068965517241	Coding RNAs	79353851	35
chr10	79354070	79354121	52	+	G4752.1	TGATGTCACCCACCCCTTGTCAAGCATTGCCTGTGATTGCCCAGCCCAGATT	13	79354077	0.734523183736393	11	14	73	0.160919540229885	Coding RNAs	79354092	52
chr10	79354175	79354217	43	+	G4754.1	TTTTCCTTGACCAAGGGGGACAGTCAGTTTTGCAAAAGGACTC	20	79354175	0.620086628623054	7	8	103	0.0720720720720721	Coding RNAs	79354193	43
chr10	79354482	79354587	106	+	G4756.1	TGAACCTGGGAACAAACCTCACTTGAGCTGTGCCTAGACAATGTGAATTCCTGTGTTGCTAACAGAAGTGGCCTGTAAGCTCCTGTGCTCCGGAGGGAAGCATTTC	31	79354490	0.820253867626807	15	22	175	0.111675126903553	Coding RNAs	79354541	106
chr10	79354659	79354688	30	+	G4757.1	TCTGGAACATGGATTTGTGTTCACCTTAAA	11	79354663	0.705414561121236	7	10	93	0.0970873786407767	Coding RNAs	79354684	30
chr10	79512575	79512610	36	+	G4759.1	AGCGGTTGGGCTCGCGGCGAGCGGACGGGGTCGAGT	26	79512578	0.676060749590499	4	13	66	0.164556962025316	Coding RNAs	79512589	36
chr10	79513293	79513320	28	+	G4763.1	CCTAGCTCCCTTGGCCAGGAGCGAGCGA	20	79513320	0.992389299547292	3	5	62	0.0746268656716418	Coding RNAs	79513305	28
chr10	79513437	79513476	40	+	G4766.1	CTGGAATCAGAAAGCGGTGGATTCTGGCAAATGGTCCTTG	15	79513451	0.707469057897176	5	7	76	0.0843373493975904	Coding RNAs	79513450	40
chr10	79513676	79513724	49	+	G4768.1	TTTACCCTTCCCTGCGGGCTCTCTCCCCGACACATTTGTTAAAATCAAA	21	79513678	0.73170024465527	5	6	125	0.0458015267175573	Coding RNAs	79513690	49
chr10	84139575	84139597	23	+	G4779.1	AAGGTGACCGGGGACCGAGGTAC	15	84139575	0.738887895625861	1	5	23	0.178571428571429	Coding RNAs	84139582	23
chr10	84141467	84141501	35	+	G4780.1	CAGATCTGCTCGGTAGACCTGGTGCACCACCACCA	34	84141467	0.813702061602105	6	26	155	0.143646408839779	Coding RNAs	84141479	35
chr10	87096937	87096972	36	+	G4794.1	AAAATGTACTCTGACCTGAATCCTGAATTTTCCTTG	13	87096950	0.61507116523599	7	9	90	0.0909090909090909	Coding RNAs	87096949	36
chr10	89414764	89414803	40	+	G4804.1	TGCGCCGCCCGGACGGCCTGCAGAGCGCTGCCATCATGAG	13	89414770	0.775462032403017	5	10	23	0.303030303030303	Coding RNAs	89414779	40
chr10	90872015	90872074	60	+	G4808.1	GAGCGGGTTCTGACCTGAAGGCTCTGCGCGGACTTGTGGAGACAGCCGCTCACCGTGAGT	20	90872031	0.754852966516797	5	7	88	0.0736842105263158	Coding RNAs	90872033	60
chr10	91798663	91798689	27	+	G4815.1	GTTGCTGGCTGTGGCGGCGGCCAGGAT	18	91798671	0.611208553997438	4	9	80	0.101123595505618	Coding RNAs	91798669	27
chr10	92291371	92291419	49	+	G4820.1	GGGTGACGGGTTCGCGGCTGCCGCCGGACTGCGGCCTACTCCGCCGCCT	11	92291371	0.695867650077022	6	6	43	0.122448979591837	Coding RNAs	92291382	49
chr10	92291430	92291458	29	+	G4820.2	TTGTCCCTGGGCCTGGCCTTGAGCGGGTC	12	92291458	0.603915435954581	5	6	66	0.0833333333333333	Coding RNAs	92291444	29
chr10	93496641	93496685	45	+	G4825.1	TGGTGTGACTCGGCCGACGCGAGCGCCGCGCTTCGCTTCAGCTGC	15	93496661	0.773773221321329	6	11	41	0.211538461538462	Coding RNAs	93496676	45
chr10	93496767	93496810	44	+	G4826.1	CGCCAGGGAGGGCAGGTCAGTGGGCAGATCGCGTCCGCGGGATT	11	93496767	0.969122869864165	3	8	34	0.19047619047619	Coding RNAs	93496787	44
chr10	93496838	93496889	52	+	G4826.2	CTTTTCCCTGGCGCTCACTTCGTGCCTGGCACCCGGCTGGGCGCCTCAAGAC	14	93496867	0.884810844955628	7	11	56	0.164179104477612	Coding RNAs	93496870	52
chr10	96043621	96043656	36	+	G4831.1	GCTGAGGCCGGCGCTTAGCGGCCCACTGTCCGCAGC	11	96043621	0.772211624898723	3	4	21	0.16	Coding RNAs	96043623	36
chr10	96750301	96750353	53	+	G4844.1	AGGTCCTGGTGCTTGATGGTCGAGGCCATCTCCTGGGCCGCCTGGCGGCCATC	18	96750320	0.716615716675913	5	6	96	0.0588235294117647	Non-coding genes	96750310	53
chr10	96750646	96750680	35	+	G4847.1	TTCCTGCTGCCCTCAAGGTCGTGCGTCTGAAGCCT	11	96750675	0.722629790124966	3	4	76	0.05	Non-coding genes	96750669	35
chr10	96832328	96832390	63	+	G4850.1	AATGCTCCGTTGAGAGACGCGGCTTTCGGCAAGAACTGGATTCGTGGCGCCACAAGCTCATTC	17	96832361	0.841897028087176	6	11	80	0.120879120879121	Coding RNAs	96832367	63
chr10	97426233	97426271	39	+	G4858.1	GGCGCGGCCGACGGGGCGGGCTGCTACTCCGGAATCTGC	14	97426233	0.931017044606339	3	8	28	0.222222222222222	Coding RNAs	97426248	39
chr10	97426281	97426317	37	+	G4858.2	TCGGTGCCGCATCCCCAGCCCGCCGCCATGGCCGCCT	12	97426281	0.620705115416158	2	3	28	0.0967741935483871	Coding RNAs	97426297	37
chr10	97426319	97426395	77	+	G4858.3	CAAACTGGTGCTGATCCGGCACGGCGAGAGCGCATGGAACCTGGAGAACCGCTTCAGCGGCTGGTACGACGCCGACC	67	97426362	0.736363568502874	9	51	177	0.223684210526316	Coding RNAs	97426341	77
chr10	97432815	97432854	40	+	G4865.1	AGTGCTTTGTTTACTAAGGACTTTGGGGAGGAACCATGCT	12	97432830	0.847182360229045	4	6	62	0.0882352941176471	Coding RNAs	97432833	40
chr10	97432898	97432959	62	+	G4865.2	CATGAGCGGAGTCTGTCCTCTGCTCTTCTGCAGTCAGGTCACTGCCTACTGCCTGGGGGCTC	17	97432944	0.734730823220679	7	9	116	0.072	Coding RNAs	97432916	62
chr10	100347126	100347157	32	+	G4885.1	GGTGTCGGTGTCGGCAGCATCCCCGGCGCCCT	12	100347126	0.656767251487319	2	3	33	0.0833333333333333	Intergenic space	100347148	32
chr10	100347208	100347476	269	+	G4885.3	ACCTCCACGCGGGACCGCCCGCGCCAGTCAACTCCTCGCACTTTGCCCCTGCTTGGCAGCGGATAAAAGGGGGCTGAGGAAATACCGGACACGGTCACCCGTTGCCAGCTCTAGCCTTTAAATTCCCGGCTCGGGGACCTCCACGCACCGCGGCTAGCGCCGACAACCAGCTAGCGTGCAAGGCGCCGCGGCTCAGCGCGTACCGGCGGGCTTCGAAACCGCAGTCCTCCGGCGACCCCGAACTCCGCTCCGGAGCCTCAGCCCCCTGG	218	100347374	0.870633448852193	30	131	724	0.153216374269006	Coding RNAs	100347341	269
chr10	100352382	100352414	33	+	G4888.1	TGTCAGTGCCCTGGGCATAACAGCAGGAGCTCA	12	100352393	0.760313173860042	3	5	33	0.131578947368421	Coding RNAs	100352393	33
chr10	100361661	100361698	38	+	G4893.2	GCCGCAACATATAGTTGAGGCCGAGGATAAAGAAAAGA	14	100361661	0.758056199638227	5	11	44	0.2	Coding RNAs	100361674	38
chr10	100362044	100362086	43	+	G4895.2	AAACTATTAGAGTATTTCCCTTCCAAAGAGGGATGTTTGGAAA	17	100362050	0.64997568179021	5	7	123	0.0538461538461538	Coding RNAs	100362070	43
chr10	100363048	100363096	49	+	G4901.1	CCCAAGTGCCTCACCTCGAAAGGAGGCCCTGTTCCCTGGAGTCAGGGTG	12	100363081	0.641436522148467	7	9	52	0.147540983606557	Coding RNAs	100363072	49
chr10	102152400	102152531	132	+	G4942.1	TTGCCTGGAGGATGGCGGACGCCGGCATTCGCCGCGTGGTTCCCAGCGACCTGTATCCCCTCGTGCTCGGCTTCCTGCGCGATAACCAACTCTCAGAGGTGGCCAATAAGTTCGCCAAAGCGACAGGAGCTG	80	102152415	0.809857837435513	22	57	342	0.142857142857143	Coding RNAs	102152419	132
chr10	102449977	102450008	32	+	G4964.1	CTAAGCTGGGGATCACCGTCGCCCTCGGCTTG	13	102450008	0.682718162928947	5	7	52	0.11864406779661	Non-coding genes	102449986	32
chr10	104255247	104255268	22	+	G4983.2	TAGTCCTGAAGGCCAAGGGAAT	13	104255248	0.732731116656555	2	4	24	0.142857142857143	Coding RNAs	104255259	22
chr10	112447333	112447372	40	+	G5000.1	TGACCTAGGCTTTGGCCTGGGCTACTCGTTCCGGAGCCGC	16	112447372	0.702711265581996	7	9	84	0.0967741935483871	Coding RNAs	112447353	40
chr10	119638870	119638900	31	+	G5018.1	AAAAAACGATCTAAAAAAATTCAGAAGAAAT	13	119638870	0.865957951911549	3	3	44	0.0638297872340425	Non-coding genes	119638884	31
chr10	123154424	123154489	66	+	G5031.1	AGGCGGCGGCGGCCGCAGCGAGTGGCGAGTAGTGGAAACGTTGCTTCTGAGGGGAGCCCAAGGTAG	32	123154424	0.974668694134943	7	20	123	0.13986013986014	Coding RNAs	123154468	66
chr10	123154916	123154966	51	+	G5032.1	AGATGACCGGTTCTAACGAGTTCAAGCTGAACCAGCCACCCGAGGATGGCA	23	123154952	0.770295293897119	5	14	53	0.208955223880597	Coding RNAs	123154951	51
chr10	125823557	125823585	29	+	G5050.1	CATGGCGTCCAGGTCTAAGCGGCGTGCCG	14	125823573	0.736368191880981	3	10	43	0.188679245283019	Coding RNAs	125823567	29
chr10	131901113	131901149	37	+	G5063.1	CTGCCGCGGTCCCCGCCCGTCCCGCCGCCGGCTGCCA	11	131901149	0.565906624062016	4	7	23	0.233333333333333	Coding RNAs	131901135	37
chr10	133308944	133308978	35	+	G5070.1	ATGCAGTTGCCCCCCGCGCTGTGCGCCCGCCTCGC	33	133308955	0.685598683212195	6	19	124	0.132867132867133	Coding RNAs	133308960	35
chr10	133309012	133309091	80	+	G5070.2	AGAGCGGGATCCCGCGGCTGGGGCCGCGCCCTTTCGCTTCGTTGCGCGCCCCGTGCGCTTCCCGCGGGAGCACCAGTTCT	48	133309019	0.894907125018027	11	37	178	0.172093023255814	Coding RNAs	133309033	80
chr10	133309431	133309459	29	+	G5071.1	CATGCAGGTGGCCGACGTGCCTGAGAAGC	12	133309440	0.673103746549294	3	4	42	0.0869565217391304	Coding RNAs	133309450	29
chr10	133309793	133309847	55	+	G5072.1	GCCAGGTGGCCGGCTGCTGCCAGGTGTTCGATGCCCTGGACGACTACGAGCACCA	22	133309825	0.854515442157578	2	10	79	0.112359550561798	Coding RNAs	133309832	55
chr10	1040246	1040284	39	-	G5088.1	ACCCCCAACTGAGGACCACTGTCCTACAGAGTCAGGAAA	12	1040246	0.80730414412206	3	8	31	0.205128205128205	Coding RNAs	1040261	39
chr10	1042710	1042740	31	-	G5093.2	TAGTCATCCATTAAGCAATCCAGCCGAGCTT	11	1042722	0.710600760395601	3	7	39	0.152173913043478	Coding RNAs	1042713	31
chr10	1043331	1043396	66	-	G5094.1	CAGGATTATTGCATCGAGCTTTTAGTGTCTTCTTATTCAACACCGAAAATAAGCTTCTGCTACAGC	20	1043396	0.747984391142365	12	17	148	0.103030303030303	Coding RNAs	1043350	66
chr10	5813259	5813316	58	-	G5114.1	GTCACGGAGCCCCTGCGCCTTTTCCTTGCTCGGGTCCTGCGTCCGCGCCTGCCCCGCC	18	5813316	0.841299522053652	9	13	104	0.111111111111111	Coding RNAs	5813282	58
chr10	5853700	5853732	33	-	G5115.1	GGTTCAAGCCCCAGTGGAACCATGGTGTGGTCT	17	5853700	0.762653908089653	3	4	72	0.0526315789473684	Intergenic space	5853720	33
chr10	5853743	5853783	41	-	G5115.2	GGTTCCATAGTGTAGTGGTTATCACATCTGCTTTACACGCA	15	5853783	0.747867645465222	5	9	102	0.0810810810810811	Intergenic space	5853760	41
chr10	9724124	9724153	30	-	G5118.1	AATTTGGGAACCATTGCCAAGTCTGGTACT	12	9724144	0.602812790931707	5	9	79	0.102272727272727	Non-coding genes	9724132	30
chr10	12186299	12186340	42	-	G5122.1	TCTTGCAGGGTGAACTTCTCACCTGAGGGCTGTAAAGACTCG	17	12186327	0.711360727609465	7	10	99	0.0917431192660551	Coding RNAs	12186313	42
chr10	13348034	13348089	56	-	G5132.1	ACGCTTAAGGGAGCCCGGCCGCGCCCGGTGCATTGTGGGAGCGGCCCGCGGCCCGT	19	13348073	0.868283379698306	5	10	41	0.196078431372549	Coding RNAs	13348065	56
chr10	21626183	21626212	30	-	G5167.1	GTCTGTACTACAGCAGTTCAAGGAAAGTGA	11	21626211	0.671767499910841	2	3	43	0.0652173913043478	Non-coding genes	21626199	30
chr10	21626231	21626260	30	-	G5168.1	TGAAAGAGCAATTGATGCTCTCAGGGAATT	13	21626260	0.847796369511861	4	9	76	0.105882352941176	Non-coding genes	21626242	30
chr10	22229508	22229535	28	-	G5169.1	TTGGTGGTTCGAGCCCACCCAGGGACGC	11	22229508	0.963098802664288	4	7	29	0.194444444444444	Intergenic space	22229518	28
chr10	27154214	27154250	37	-	G5189.2	GTTTCGGCAGGCGGGTGAGGTCGCTGAGGGCCCGCCG	17	27154239	0.699476309617819	3	8	57	0.123076923076923	Coding RNAs	27154225	37
chr10	32346971	32347001	31	-	G5217.2	CGAGTGGGGACCGAACCCCCGGTTCTCCATG	11	32346986	0.703916904458024	4	6	27	0.181818181818182	Coding RNAs	32346974	31
chr10	32935512	32935552	41	-	G5222.1	TTACAACCAATTTTCTGGATTGGACTGATCAGTTCAGTTTG	16	32935552	0.768225869740677	7	11	142	0.0718954248366013	Coding RNAs	32935535	41
chr10	33334470	33334524	55	-	G5227.1	TTCTTTTCTCCAAGACGGGCTGAGGATTGTACAGCTCTAGGCGGAGTTGGGGCTC	18	33334480	0.63045629920168	6	8	100	0.0740740740740741	Coding RNAs	33334492	55
chr10	35642161	35642209	49	-	G5237.1	AGGTGTCCGCTCCGCCTTCCGGTCTGGATTTGCTCCTGGGTGTCCAGCA	17	35642209	0.735040462235815	8	11	114	0.088	Coding RNAs	35642188	49
chr10	43386131	43386177	47	-	G5243.1	AATTGAGACACAATACTAATACTGTAGGAATTGGTGAGGCCTTGACT	12	43386172	0.818963263728098	7	11	70	0.135802469135802	Coding RNAs	43386144	47
chr10	43386929	43386964	36	-	G5247.3	CTTCTTCTCTCCTCTCAACCCTGTGAGAGTCCATAT	13	43386934	0.51038552298567	4	4	88	0.0434782608695652	Coding RNAs	43386949	36
chr10	43387051	43387092	42	-	G5247.5	AGCTACTGTCTCTCCGGAATGTATGACCACAGATACGGCGAC	15	43387065	0.761347278418115	4	6	67	0.0821917808219178	Coding RNAs	43387070	42
chr10	43387094	43387120	27	-	G5247.6	CACCACCGACCTGTTCGGGAGAGACCT	12	43387120	0.878539244535032	2	5	27	0.15625	Coding RNAs	43387114	27
chr10	43387254	43387311	58	-	G5247.9	AGGTCATACTCAGATCCCCCTCTGAAGTTCATGTCCGTGCAGCGGCCAGGGCCCTATG	27	43387269	0.688395976830934	8	14	118	0.106060606060606	Coding RNAs	43387278	58
chr10	43387435	43387480	46	-	G5248.1	AATTGTGCCAAACGGGATCACATTGCCTGTGGACCCCGAAGGCAAG	17	43387435	0.981089200079719	5	6	58	0.09375	Coding RNAs	43387442	46
chr10	43387519	43387663	145	-	G5248.2	CAGGGAAAGCATGGGACACCGGTACATTGAGGTGTTCAAGTCCCACAGAACCGAGATGGATTGGGTGTTGAAGCACAGTGGTCCCAACAGTGCCGACAGCGCCAACGATGGCTTCGTGCGGCTTCGAGGACTCCCATTTGGATGC	45	43387568	0.829746691400184	19	37	212	0.14859437751004	Coding RNAs	43387534	145
chr10	43387670	43387708	39	-	G5248.3	TGAACTTGGATCAGAAGATGATGTAAAAATGGCCCTGAA	19	43387697	0.695080881675523	6	14	88	0.137254901960784	Coding RNAs	43387690	39
chr10	43387721	43387775	55	-	G5248.4	ATGATGGGGCCGCAGGTGTCCATTTCATCTACACTAGAGAGGGCAGGCAGAGTGG	25	43387734	0.742086056841775	9	15	124	0.107913669064748	Coding RNAs	43387761	55
chr10	43387777	43387885	109	-	G5248.5	CATGATGCTGGGCCCTGAGGGAGGTGAAGGCTTTGTGGTCAAGCTCCGTGGCCTGCCCTGGTCCTGCTCTGTTGAGGACGTGCAGAACTTCCTCTCTGACTGCACGATT	73	43387876	0.863219621565549	19	52	414	0.111587982832618	Coding RNAs	43387803	109
chr10	43394638	43394713	76	-	G5250.1	CAATATCGCTCTGTTTTTTTTTTAGGACATTTCATTACCATCCAGAAGTGTCTCCCACTGAAGGCATCCGTGGTTG	37	43394672	0.788022017230971	13	28	330	0.0782122905027933	Coding RNAs	43394660	76
chr10	43396466	43396659	194	-	G5251.1	CGTTTACCGCGCGCCCGGGCCTCCCACCTTGCGGAAGGGACCCCACCACCACTTGGATTTCTGTTGCAGGTTGAGAACAAAAACATGCACCTGGAGTTTCCCCGGAGCCCTCTGCGTGGTTGAGCTTCGGTGGAATTTCGGGGCTCTTGGCTGCCAGCCGCGCTTGCCTGGTAGCAACAGAAACCAGTCCTGCT	414	43396651	0.794812826746823	41	338	2607	0.114770797962649	Coding RNAs	43396519	194
chr10	43396661	43396709	49	-	G5251.2	CGTCGCCGTCACCTTGTCTCGGGGCCTCGGCGCTGCTTCCCGCCAAAAC	31	43396661	0.793748776033413	9	18	141	0.113207547169811	Coding RNAs	43396680	49
chr10	43407721	43407770	50	-	G5254.1	CTGCGCCGCGTGTCCTCGGAGCGCGGTCCCTGTATTGGTCTCCTGCTCCT	14	43407765	0.691967049524867	7	10	101	0.0900900900900901	Coding RNAs	43407724	50
chr10	43409106	43409177	72	-	G5256.1	CTTCCGGCTCCGTCGTGGAAGCAGGACTGCGCCGCGTCTTCCTCAAGGTGGGGTTCGGGGGGCCACCGAATC	57	43409129	0.826276955725098	10	42	238	0.15	Coding RNAs	43409148	72
chr10	43648807	43648853	47	-	G5264.1	GCGCTGCTGCGGGCTCGGCGCCGGCCTTTGTCTGCGGGCACGCGCCG	25	43648807	0.939107894547521	7	21	82	0.203883495145631	Coding RNAs	43648818	47
chr10	45073120	45073148	29	-	G5265.1	AGCATTAGAACAAACCATGCTGGGTTAAT	14	45073140	0.758428286778376	4	6	62	0.0882352941176471	Non-coding genes	45073131	29
chr10	46635398	46635441	44	-	G5281.1	TCGCGATCCTGGGCTACCGGTCTGTGGGGAAATCCTCATTGACG	21	46635441	0.766892787321902	8	20	119	0.143884892086331	Non-coding genes	46635416	44
chr10	46635534	46635565	32	-	G5282.1	ATGCCGCTCTCTCCCGGCGCGGCCGCCGCCGA	12	46635534	0.958199539896183	4	7	32	0.179487179487179	Introns	46635555	32
chr10	51699514	51699578	65	-	G5300.3	CGCTATCGGCTGTCTGCACAACCGGAATCATGTCGAGTTTGGCGGTGAGAGACCCGGCAATGGAT	30	51699572	0.72436411253771	10	18	120	0.130434782608696	Coding RNAs	51699534	65
chr10	55667854	55667883	30	-	G5304.1	TTAGCACCCCTGGCCAAGGTCATCCATGAC	20	55667866	0.616594293066788	3	4	79	0.0481927710843374	Non-coding genes	55667869	30
chr10	70161007	70161053	47	-	G5350.1	AATTGCTGGAATGACCTTTACAACTTTTGATCTTGGTGGGCACGAGC	12	70161007	0.812967069275203	7	11	82	0.118279569892473	Coding RNAs	70161025	47
chr10	70170414	70170478	65	-	G5353.1	CTGGTTAGTGTGCTCTGAGGGAGGGTCCGAGCCAGCCGCTGTTTTGCCGGAGGAGCCCCTCAGGC	37	70170451	0.685638150422014	12	28	153	0.154696132596685	Coding RNAs	70170445	65
chr10	70233280	70233310	31	-	G5358.1	CGAGGAGCGCGCCGCGCCCTTCTCCCTGGAG	11	70233310	0.975405799664103	3	4	26	0.133333333333333	Coding RNAs	70233292	31
chr10	70233329	70233388	60	-	G5358.2	AGTCGGCGCCGCGTGCGGGCTGGTGGCTCTGTGGCAGCGGCGGCGGCAGGACTCCGGCAC	29	70233346	0.744097590444895	7	15	67	0.182926829268293	Coding RNAs	70233341	60
chr10	71816792	71816846	55	-	G5366.1	AAGGGTTCTCTGTCCCTGGTTCAACTGTGATTTGGCTTTCCCGTGTCTTTCCTGG	19	71816792	0.741227521391618	8	8	176	0.0434782608695652	Coding RNAs	71816836	55
chr10	71816988	71817029	42	-	G5368.1	CTGATCAGGGACCCTCCCCGCTTTCCTGGGCCTCTCAGTTGA	16	71817017	0.794184832534269	4	5	81	0.0581395348837209	Coding RNAs	71816999	42
chr10	71817271	71817302	32	-	G5370.1	TATTGTAGCATTGCTGTCTGCAAGGGAGCCCC	11	71817271	0.993510049841352	4	5	63	0.0735294117647059	Coding RNAs	71817279	32
chr10	71834383	71834502	120	-	G5380.1	TAGCCGGCCCGGTCCTTGGACTGAAAGAATGCACCAGGGGCTCGGCAGTGTGGTGCCAGAATGTGAAGACGGCGTCCGACTGCGGGGCAGTGAAGCACTGCCTGCAGACCGTTTGGAACA	54	71834479	0.831376638273945	15	42	158	0.21	Coding RNAs	71834491	120
chr10	73167933	73167962	30	-	G5385.1	TCGGCGGCCGGTGGCAGCTCTCGATCAGCT	11	73167962	0.807033270131609	4	5	32	0.135135135135135	Coding RNAs	73167947	30
chr10	73247108	73247243	136	-	G5390.1	TACCCGGCGCAGCTGGGAGCGGCTGCTTCCTCCGGGGTCGTATCTCCGCCCGGCATGGGGCTGCTGGACCTTTGCGAGGAAGTGTTCGGCACCGCCGACCTTTACCGGGTGCTGGGCGTGCGACGCGAGGCCTCCG	58	73247164	0.722456423108217	15	42	281	0.130030959752322	Coding RNAs	73247187	136
chr10	73251956	73252008	53	-	G5393.2	AGGCCTACCGTGGGGGCCACTTAACCATCCGCCTTGCCCTGGGTGGCTGCACC	21	73251966	0.721238815577814	8	14	85	0.141414141414141	Coding RNAs	73251962	53
chr10	73252511	73252568	58	-	G5394.1	TGTGTTTGTTCTCTGCCCTGCCAAGGCCGTAGAGCTGGTGCGTGCGGGTAGCGGGGCT	26	73252533	0.847048215852152	9	19	141	0.11875	Coding RNAs	73252542	58
chr10	73252570	73252622	53	-	G5394.2	TTCGGGCTTGTACCGCTTGGCGGTGCGGCCTGGTGTCGGCTTGCAGGTTCTTT	34	73252605	0.706295418846196	15	31	255	0.108391608391608	Coding RNAs	73252593	53
chr10	75235844	75235882	39	-	G5408.1	TGGGCTCAGCCGCACTGGGCGCCGCCTTCGCCACTGGCC	16	75235844	0.705462101256917	5	10	47	0.175438596491228	Coding RNAs	75235859	39
chr10	75401169	75401198	30	-	G5426.1	CAAGGTGCTGAAGATGCTGACGGCACGAAC	14	75401169	0.895240963102723	3	8	32	0.2	Coding RNAs	75401174	30
chr10	75401261	75401302	42	-	G5426.2	AGCTCCGGCCCCGGCCCAGGCTCGTCCCCGGCCGGCAGCACC	12	75401266	0.863189473281196	3	7	18	0.28	Coding RNAs	75401278	42
chr10	75401560	75401664	105	-	G5428.1	CGAGCCGCCCGGCACTCCCGCAGTCCAGCCGGCTCCTCTAGCCCGGCCACGGCTCCGCTGCGGGCCACCCAGGATTACTCGCGTCTGGCTCCAGGCGCCGAGAAG	66	75401664	0.952472075610981	12	50	226	0.181159420289855	Coding RNAs	75401578	105
chr10	80247015	80247043	29	-	G5447.1	TCACCTAGCTCCCTTGGCCAGGAGCGAGC	24	80247015	0.994105801265731	4	5	87	0.0543478260869565	Intergenic space	80247035	29
chr10	80247225	80247274	50	-	G5448.1	TGCTGTCTGCCATGACAGAGGAGGCAGCTGTTGCAATCAAGGCCATGGCA	14	80247268	0.675658541821319	4	6	55	0.0983606557377049	Non-coding genes	80247230	50
chr10	80247310	80247338	29	-	G5449.1	GAGGGAGACCTTGGCAAGGAGACTGAGCA	11	80247338	0.770633481686766	2	5	17	0.227272727272727	Non-coding genes	80247327	29
chr10	80247616	80247657	42	-	G5452.2	AGGAGATGCAGGGGCCTCAGCCACCTTCCCAATGCAGTGCTC	16	80247625	0.651223868093948	5	5	41	0.108695652173913	Non-coding genes	80247644	42
chr10	80247726	80247757	32	-	G5453.1	GCGGTTGGGCTCGCGGCGAGCGGACGGGGTCG	16	80247757	0.647109269799571	3	9	45	0.166666666666667	Intergenic space	80247737	32
chr10	87336823	87336888	66	-	G5469.1	AAAACCATATTCCTGCTGCTGTCAGTTTTGATGCACTGAGAAAACTTCAGAGACCTAAGCTTTTTC	16	87336835	0.848679875208356	8	11	131	0.0774647887323944	Non-coding genes	87336848	66
chr10	91807416	91807519	104	-	G5481.2	TGGCGACTCCCGGACGTAGGTAGTTTGTTGGGCCGGGTTCTGAGGCCTTGCTTCTCTTTACTTTTCCACTCTAGGCCACGATGCCGCAGTACCAGACCTGGGAG	57	91807511	0.835108502768967	22	35	379	0.0845410628019324	Non-coding genes	91807442	104
chr10	93284153	93284189	37	-	G5483.1	AGATGCGCCGCCGGACCTACAGAGCTCATGGTCGGAT	16	93284189	0.74753930973857	2	5	61	0.0757575757575758	Non-coding genes	93284171	37
chr10	95290926	95290959	34	-	G5498.1	CTGCCCGTCTGTCCCCGCGGGTCGTCGCCCGCCA	11	95290926	0.769346139076962	3	6	35	0.146341463414634	Coding RNAs	95290946	34
chr10	96586750	96586801	52	-	G5516.1	CGGCCGCCGCGCTGTGGCTGCTGCTGCTGCTGCTGCCCCGGACCCGGGCGGA	17	96586750	0.972134727617069	7	13	57	0.185714285714286	Coding RNAs	96586764	52
chr10	96586812	96586837	26	-	G5516.2	GGATGAGGCCGCTGCCTGGCGCTCTT	14	96586820	0.509493787037984	5	7	58	0.107692307692308	Coding RNAs	96586825	26
chr10	97687126	97687156	31	-	G5526.1	GACCAGTTTGGGGCTGCGTGCGGCCTGCCTC	11	97687138	0.699986288219782	3	5	45	0.1	Coding RNAs	97687134	31
chr10	98445367	98445413	47	-	G5528.2	CATTTGCAGGACCAGGGATGCTGTGCTGCTCTCCCATGAGCCAGTCA	15	98445375	0.775211559268823	5	6	78	0.0714285714285714	Coding RNAs	98445394	47
chr10	100281040	100281073	34	-	G5540.2	TCTTCTGTTTAATTTTCAAGCCACCAGTGAAGAC	11	100281047	0.885745681852362	3	6	72	0.0769230769230769	Coding RNAs	100281052	34
chr10	100286122	100286161	40	-	G5541.1	CATCACTGAGCTCTGCCGGGACATGTTCTCCAAAATGGCC	19	100286122	0.712678346872491	6	10	88	0.102040816326531	Coding RNAs	100286132	40
chr10	100286606	100286661	56	-	G5542.1	CTATGGCGGCGGCAGCCGAGGGCGTACTGGCGACCCGGAGTGATGAGCCCGCCCGA	15	100286606	0.907311949530823	4	10	35	0.222222222222222	Coding RNAs	100286639	56
chr10	100987105	100987134	30	-	G5551.1	TAAACTCGCGTCCGTGCTGCGTGCCCAGAG	11	100987132	0.592131116639743	6	8	44	0.153846153846154	Coding RNAs	100987116	30
chr10	100987380	100987454	75	-	G5553.1	AAGCTGTAGCTATGACGGCGCGCGGGACTCCGAGCCGCTTCTTGGCCAGCGTTCTCCACAACGGACTGGGTCGCT	29	100987430	0.749842103431279	11	23	116	0.165467625899281	Coding RNAs	100987400	75
chr10	101588037	101588082	46	-	G5564.1	TTCTAGCCCCGAGCTGGGATTCCCTGGCCTGCGCCAGCTGCGTACA	14	101588046	0.837891381594512	4	7	64	0.0985915492957746	Coding RNAs	101588054	46
chr10	101782572	101782601	30	-	G5569.2	CCAGCTCTGCCTCACCGAGGGAGCCAAAGA	11	101782576	0.971081097693728	3	5	24	0.172413793103448	Coding RNAs	101782579	30
chr10	102490558	102490597	40	-	G5600.1	AAGCTGGTTTTGCTGGTGATCAGATCCCCAAATACTGCTT	11	102490583	0.6893850653462	7	11	75	0.127906976744186	Coding RNAs	102490573	40
chr10	102502613	102502697	85	-	G5601.1	GGCGGACCCGGCTGGGCAGTTCCTTCCCCAGAAGGAGAGATTCCTCTGCCATGGAGTCCTACGATGTGATCGCCAACCAGCCTGT	25	102502697	0.97312507299104	8	14	116	0.107692307692308	Coding RNAs	102502619	85
chr10	102705434	102705468	35	-	G5603.1	AAGTTGAAAAGTGCACCAGACCAGGAGGTGAGAAT	20	102705452	0.745771596358372	3	12	40	0.230769230769231	Coding RNAs	102705443	35
chr10	103392251	103392286	36	-	G5609.1	CAGTGTGTACTGGCCACATATGGAAGCATTGCATTG	12	103392264	0.649958393956507	5	7	60	0.104477611940299	Coding RNAs	103392276	36
chr10	103395985	103396040	56	-	G5611.2	GTCCATAGCTGTTTGTTCCCACCGAGCTGTGCTTTAGGAAGCTGGCCAGCCGGGCC	15	103395985	0.978935198304492	6	10	88	0.102040816326531	Coding RNAs	103396023	56
chr10	103396411	103396448	38	-	G5612.1	CGTTGAAGGACACCAGCTGCGGAATTTGCGGCTTTGGC	15	103396425	0.662426725329211	6	11	64	0.146666666666667	Coding RNAs	103396428	38
chr10	112446811	112446835	25	-	G5624.1	TGCTCTCTGCTTGTCCTGGGCTGAG	11	112446811	0.795921551903288	5	6	71	0.0779220779220779	Coding RNAs	112446827	25
chr10	117375184	117375211	28	-	G5648.1	TGATCCTGGCGTCGGCCGTGCTGGGTTC	13	117375209	0.616061764987869	5	8	62	0.114285714285714	Coding RNAs	117375198	28
chr10	117375317	117375357	41	-	G5648.4	GAGGCCCACGGAGCCGCTCGCCCCGACCCAGCCGCCCGATG	17	117375357	0.961603693141423	2	5	13	0.277777777777778	Coding RNAs	117375339	41
chr10	118046148	118046172	25	-	G5649.1	CAGGACAGGATGATGCTGTCCGAGC	12	118046172	0.942258615507225	1	8	36	0.181818181818182	Coding RNAs	118046153	25
chr10	118872563	118872601	39	-	G5659.1	TGGTTCGCTATTCACTTGACCCGGAGAACCCCACGAAAT	22	118872574	0.799685483909028	6	11	90	0.108910891089109	Non-coding genes	118872577	39
chr10	119080664	119080709	46	-	G5672.1	GCTGACGCCGGGTGAGCTGAGCCTGCCGCCAAGATGCCGGCCTATT	14	119080684	0.756246740669593	5	7	41	0.145833333333333	Coding RNAs	119080695	46
chr10	119080719	119080751	33	-	G5672.2	TCCCCTTCGTCTCCTCTCCCGGCCCGGGCCACT	24	119080751	0.670975496460153	7	18	102	0.15	Coding RNAs	119080729	33
chr10	119177063	119177099	37	-	G5681.1	AGGCCTGCTGCATGTGGAAGAACGAGCTTGACAAATT	15	119177099	0.766200283714108	6	11	57	0.161764705882353	Coding RNAs	119177080	37
chr10	119588177	119588206	30	-	G5687.1	ACTTCAGTTGTTCAGTCAGATTGGACCCTG	11	119588206	0.65704967438178	7	10	70	0.125	Coding RNAs	119588189	30
chr10	119872586	119872626	41	-	G5696.1	ATCGCCTCCGCCCGGTCTTCGCCGGCCCCGGCCCCTGGCGA	11	119872626	0.785299303626348	3	5	29	0.147058823529412	Coding RNAs	119872613	41
chr10	123905120	123905151	32	-	G5713.1	GGGGGTATAGCTCAGCGGTAGAGCATTTGACT	27	123905151	0.800857343830787	6	13	141	0.0844155844155844	Introns	123905135	32
chr10	124418878	124418914	37	-	G5725.1	CATAGACGCCGCGTGTACCCGGTTGTCCTCAGGCGCT	31	124418899	0.673504314378864	5	29	166	0.148717948717949	Coding RNAs	124418891	37
chr10	125039089	125039135	47	-	G5728.1	ACGCAGACTCCTGCAAGTTCCCCTAAGTTCTTAGAGGACTGCTTTGC	13	125039115	0.702958697499353	4	6	67	0.0821917808219178	Coding RNAs	125039122	47
chr10	125111046	125111078	33	-	G5729.1	AATGGTTTTGAACCAATGAAGGTGTATTCCCTT	15	125111069	0.699804781497588	8	13	114	0.102362204724409	Coding RNAs	125111057	33
chr10	128125645	128125688	44	-	G5769.2	ACTCAACTTACTGTTTAGAAAATGTGGCCCACGAGACGCCTGGT	15	128125680	0.683193588684782	8	9	72	0.111111111111111	Coding RNAs	128125662	44
chr10	128125691	128125759	69	-	G5769.3	CAGTGGAAGAGTTGTAAATTTGCTTCTGGCCTTCCCCTACGGATTATACCTGGCCTTCCCCTACGGATT	28	128125709	0.660829849031923	11	18	192	0.0857142857142857	Coding RNAs	128125726	69
chr10	128126102	128126153	52	-	G5770.1	TGCGACTTGACGAGCGGTGGTTCGACAAGTGGCCTTGCGGGCCGGATCGTCC	14	128126139	0.771571602407123	6	9	64	0.123287671232877	Coding RNAs	128126104	52
chr10	128126305	128126357	53	-	G5771.1	CGCTAGAGCCGGGCGCCCGGGGACGTAGCCTGTAGGGCCACCGGGTCCCCGTC	29	128126342	0.764683523914237	5	19	67	0.22093023255814	Coding RNAs	128126310	53
chr11	809969	810056	88	+	G5805.1	TTTTCCTCCCTGTCGCCACCGAGGTCGCACGCGTGAGACTTCTCCGCCGCCTCCGCCGCAGACGCCGCCGCGTGAGTGTGGTGACCGG	50	809981	0.745292815774126	12	25	195	0.113636363636364	Coding RNAs	810014	88
chr11	810246	810301	56	+	G5806.1	CGCCTCCTACCTGCTGGCTGCCCTAGGGGGCAACTCCTCCCCCAGCGCCAAGGACA	44	810257	0.708829583114435	5	10	142	0.0657894736842105	Coding RNAs	810275	56
chr11	810313	810359	47	+	G5806.2	TTGGACAGCGTGGGTATCGAGGCGGACGACGACCGGCTCAACAAGGT	26	810313	0.696788021381845	4	4	80	0.0476190476190476	Coding RNAs	810338	47
chr11	811626	811664	39	+	G5807.1	TGAAGACGTCATTGCCCAGGGTGAGTTGATGTGGACGGG	24	811626	0.866608344502711	4	9	132	0.0638297872340425	Coding RNAs	811640	39
chr11	812547	812649	103	+	G5808.1	TTGCCAGTGTACCTGCTGGTGGGGCTGTAGCCGTCTCTGCTGCCCCAGGCTCTGCAGCCCCTGCTGCTGGTTCTGCCCCTGCTGCAGGTAAGTGGTGGCCTGG	69	812547	0.755574713312538	14	32	465	0.0643863179074447	Coding RNAs	812570	103
chr11	812798	812838	41	+	G5809.1	GAGTCAGATGATGACATGGGATTTGGCCTTTTTGATTAAAT	22	812814	0.715804892763174	5	6	132	0.0434782608695652	Coding RNAs	812809	41
chr11	836093	836121	29	+	G5813.1	GACAACATGTGGCACCGTTTGCCTCAAGT	12	836108	0.677808517645356	3	7	50	0.12280701754386	Coding RNAs	836103	29
chr11	1947364	1947389	26	+	G5822.1	TGGCGCGGAATGTGGTGTGAGTAGGG	11	1947370	0.585295242394308	4	7	44	0.137254901960784	Coding RNAs	1947371	26
chr11	1950908	1951016	109	+	G5823.1	GTACCGGCTGGGTGGCCCACAACTTCGGGTGTTCCGAACCAACTTCTTCATTCAGCTGGTGCGGCCCGGTGTGGCCCAGCCCGAGGACACCGTGCAGTTCCGGATCCCC	52	1951016	0.746843537570121	17	40	240	0.142857142857143	Coding RNAs	1950945	109
chr11	1952135	1952206	72	+	G5824.1	GGGTGGACCTCAGGAATTACCTCGAGGGCATCTATAACGTGCCCGTGGCTGCTGTGCGGACACGGGTGCAGC	24	1952135	0.749987695441526	10	23	118	0.163120567375887	Coding RNAs	1952192	72
chr11	2377355	2377389	35	+	G5828.1	CGCGCATCCTGCCAGGCCTCCGGCGCCCAGCGCCC	15	2377389	0.866368392548688	3	7	18	0.28	Coding RNAs	2377377	35
chr11	2395002	2395034	33	+	G5832.1	TGTGAGGTGGCCGCCGGCATCTGGGGCTTTGTC	15	2395004	0.803106138253212	3	5	86	0.0549450549450549	Coding RNAs	2395019	33
chr11	8682793	8682836	44	+	G5863.1	TTTTTCGTCTGGGCTGCCAACATGGTAGGTGTTTCGTTTCTTGC	20	8682807	0.86108279265955	5	9	175	0.0489130434782609	Coding RNAs	8682816	44
chr11	8683212	8683268	57	+	G5864.1	TGAGGAAGACCCGGAAACTTAGGGGCCACGTGAGCCACGGCCACGGCCGCATAGGTA	45	8683255	0.760912150571456	5	23	74	0.237113402061856	Coding RNAs	8683256	57
chr11	8684034	8684109	76	+	G5865.1	CGGTAATGCTGGTGGTCTGCATCACCACCGGATCAACTTCGACAAATAGTAAGTGTCCTTGGACTGCTTTTATTGA	36	8684058	0.911759898431875	7	15	268	0.0530035335689046	Coding RNAs	8684081	76
chr11	8684729	8684762	34	+	G5866.1	ACTTTGGGAAAGTTGGTATGAAGCATTACCACTT	11	8684753	0.741965468508946	4	5	79	0.0595238095238095	Coding RNAs	8684731	34
chr11	8684875	8684903	29	+	G5866.2	ATTGATGTGGTGCGATCGGTAAGTTAATT	18	8684879	0.547510433912919	4	5	111	0.0431034482758621	Coding RNAs	8684888	29
chr11	8685690	8685752	63	+	G5867.1	GTTCTGGGAAAGGGAAAGCTCCCAAAGCAGCCTGTCATCGTGAAGGCCAAATTCTTCAGCAGA	20	8685736	0.694170711899135	5	6	77	0.072289156626506	Coding RNAs	8685720	63
chr11	16738708	16738742	35	+	G5888.2	TAAGCTGCTGGTTTTGCGGCTGGGAAGAGCGGCGA	12	16738742	0.969141212251711	3	7	52	0.11864406779661	Coding RNAs	16738712	35
chr11	16738756	16738837	82	+	G5888.3	TTTTCGTCGGGATCCCCGCAAGGATGAGTGCTGCCAGAGAGTCTCACCCGCATGGGGTGAAGCGTTCAGCCTCCCCAGACGA	40	16738808	0.781819015593785	8	23	139	0.141975308641975	Coding RNAs	16738771	82
chr11	16842317	16842347	31	+	G5892.1	ATCTGGCTGGCTAGGCGGGTGTCCCCTTCCT	12	16842329	0.761062761348871	3	4	79	0.0481927710843374	Non-coding genes	16842331	31
chr11	18394604	18394644	41	+	G5901.1	GCGCCCCCGACGACCGCCCGACGTGCATTCCCGGTACGGTA	15	18394604	0.981061042987425	3	4	34	0.105263157894737	Coding RNAs	18394631	41
chr11	18396835	18396879	45	+	G5902.1	AGTCCAATATGGCAACTCTAAAGGATCAGCTGATTTATAATCTTC	29	18396859	0.781302081053607	4	11	188	0.0552763819095477	Coding RNAs	18396855	45
chr11	27483901	27483927	27	+	G5915.1	TATGGGGCCTCCCTCCGGAAAATGGTG	12	27483904	0.738604766941597	3	6	45	0.117647058823529	Non-coding genes	27483917	27
chr11	30323143	30323187	45	+	G5917.1	GTGTGGCCTGTGTGGACTCGCATCTTGCCCGAAGCCGGGCGGAGG	15	30323187	0.97720082517559	5	8	58	0.121212121212121	Coding RNAs	30323171	45
chr11	32583853	32583887	35	+	G5926.1	GCGAGTGGAGTGTCCGCTGTGCCCGGGCCTGCACC	13	32583853	0.928896512831374	3	8	51	0.135593220338983	Coding RNAs	32583865	35
chr11	47565655	47565745	91	+	G5974.1	GGCGCGGGTGCTCTTCTACCCGACGCTGCTCTACACCCTGTTCCGCGGGAAGGTGCCGGGTCGGGCGCACCGGGACTGGTACCACCGCATC	29	47565706	0.701556984655331	12	20	113	0.150375939849624	Coding RNAs	47565683	91
chr11	47565755	47565784	30	+	G5974.2	GTGCTGCTGGGCGCGCTGCCGTTGCGGAGC	13	47565782	0.604527382558406	3	6	42	0.125	Coding RNAs	47565765	30
chr11	57672519	57672546	28	+	G5986.1	AGTTGGAAGGGGCCTCAGGTTCCTTCTT	11	57672532	0.641787564735492	5	9	73	0.109756097560976	Coding RNAs	57672525	28
chr11	57712641	57712668	28	+	G5989.1	TTGCTCTCGTGTATTCGGTGCCGCGACT	11	57712654	0.626941197372872	4	6	66	0.0833333333333333	Coding RNAs	57712659	28
chr11	58579499	58579524	26	+	G5996.1	AGGCCGAGTATCCCCGCCGGCGGAGG	28	58579524	0.964056607165358	2	9	43	0.173076923076923	Coding RNAs	58579507	26
chr11	59551294	59551328	35	+	G6004.1	GGCTCTGTGGCGCAATGGATAGCGCATTGGACTTC	15	59551308	0.823779656555206	4	12	71	0.144578313253012	Introns	59551313	35
chr11	59556429	59556460	32	+	G6006.1	GCCCGGATAGCTCAGTCGGTAGAGCATCAGAC	17	59556445	0.634521409194174	4	14	53	0.208955223880597	Introns	59556450	32
chr11	60842146	60842199	54	+	G6007.2	AGCCGACGGCTGGGAGGCCTAAGGCCCGAATCCCCCGAGAGCCTCACCTCAGTT	18	60842149	0.860575135243811	3	9	44	0.169811320754717	Coding RNAs	60842183	54
chr11	60914185	60914226	42	+	G6015.1	AAACCAGCGCCCCGAGTTGAGGCGCGGGTTTGGTGGCGCGTT	11	60914185	0.971530490875865	5	9	53	0.145161290322581	Coding RNAs	60914205	42
chr11	61792992	61793023	32	+	G6038.1	AGCTTTAGCCGCCGAGGCCGCGTGTCCCAAAG	23	61793007	0.640605220505655	4	14	63	0.181818181818182	Coding RNAs	61793002	32
chr11	61795349	61795388	40	+	G6039.1	CCTCTGTGTTGCCATGGGAATTCAAGGCCTGGCCAAACTA	14	61795363	0.745188825957876	4	6	72	0.0769230769230769	Coding RNAs	61795361	40
chr11	62671691	62671819	129	+	G6060.1	CAGCTTGCGGCTGCGGGGAGCTCCCGTGGGCGCTCCGCTGGCTGTGCAGGCGGCCATGGATTCCTTGCGGAAAATGCTGATCTCAGTCGCAATGCTGGGCGCAGGGGCTGGCGTGGGCTACGCGCTCCT	63	62671777	0.75683675197294	21	46	259	0.150819672131148	Coding RNAs	62671744	129
chr11	62672183	62672208	26	+	G6061.1	TCGTGGGCCCAGCGGAGAGTCCGGAC	13	62672191	0.824574427708012	1	5	22	0.185185185185185	Coding RNAs	62672190	26
chr11	62761583	62761620	38	+	G6062.1	TGTTTCCGGTGGATTCCCAGGGACTGTCGGAGGTGTGG	16	62761620	0.706085649765059	5	5	95	0.05	Coding RNAs	62761598	38
chr11	62787418	62787485	68	+	G6064.1	GTGGTCAGGGCGCCATGGCGCTGTCCTGGCTGCAGCGCGTCGAGCTTGCGCTCTTTGCTGCCGCCTTC	23	62787455	0.777327485693957	13	20	122	0.140845070422535	Coding RNAs	62787436	68
chr11	62856146	62856195	50	+	G6067.1	AGGAGCGGTGAGATCACTGCCTCACGGCGATCCTGGACTGACGGTCACGA	19	62856170	0.751411248482088	5	16	58	0.216216216216216	Coding RNAs	62856171	50
chr11	62881879	62881925	47	+	G6071.1	AGCCCCCATTTCAGGTCTGAAGGGGCGTCTCGATTACCTGAGCTCTC	18	62881899	0.748713343988221	8	15	100	0.130434782608696	Coding RNAs	62881909	47
chr11	62888798	62888849	52	+	G6079.1	ATGAGTGAACCCCCAAATAGGGTGTTTTCTGCCTTCAAATAAAAGTCACCCC	16	62888812	0.888401100188366	4	7	84	0.0769230769230769	Coding RNAs	62888814	52
chr11	63577726	63577750	25	+	G6080.1	CGCTTCTCGGCCTCTTGGCTAAGAT	43	63577731	0.755389573007143	3	8	263	0.029520295202952	Antisense	63577741	25
chr11	63681515	63681559	45	+	G6081.1	GTCCTCGGAGCAGGCGGAGTAAAGGGACTTGAGCGAGCCAGTTGC	13	63681515	0.65687513101385	6	9	34	0.209302325581395	Coding RNAs	63681545	45
chr11	63813599	63813641	43	+	G6086.1	CCGGCCAGGAGGCGGGAGGCGGTTGCCGGCTGCGCGCCGAAGC	13	63813599	0.954373234837599	2	4	23	0.148148148148148	Coding RNAs	63813626	43
chr11	63813655	63813686	32	+	G6086.2	CTCCGGCCACTGCTATCGCCCACGGCCGCACC	13	63813686	0.954235137256587	3	7	26	0.212121212121212	Coding RNAs	63813668	32
chr11	63974624	63974741	118	+	G6089.1	TGGCTTCCTGACCTTGGGCTACGGCTGACCGTTTTTTGTGGTGTACTCCGTGCCATCATGTCCGTCCTGACGCCGCTGCTGCTGCGGGGCTTGACAGGCTCGGCCCGGCGGCTCCCAG	65	63974713	0.824490937703593	21	48	384	0.111111111111111	Coding RNAs	63974648	118
chr11	64186236	64186262	27	+	G6094.1	AACGGGGTTCCGGACCGCGCTGCGCTA	11	64186236	0.653204086914812	4	7	29	0.194444444444444	Coding RNAs	64186242	27
chr11	65500924	65500956	33	+	G6132.1	CAGGCTTATACTCATGAATCTTGTCTGAAGCTT	12	65500938	0.676125083160574	4	4	102	0.0377358490566038	Non-coding genes	65500936	33
chr11	65503727	65503753	27	+	G6137.1	AGAAACTTTGTCTGCGAACACTCTTTA	12	65503727	0.749703839949955	4	5	86	0.0549450549450549	Non-coding genes	65503736	27
chr11	65890676	65890710	35	+	G6158.1	TGCCTGCCGCGTGCGGAGCCGGAGCCCGAGCCTGA	15	65890680	0.734058083851593	4	11	23	0.323529411764706	Coding RNAs	65890683	35
chr11	65890931	65890961	31	+	G6159.1	AATCGGCAGCTGCAGGGCCACCTGGGCGAGA	14	65890931	0.863332787127277	3	10	18	0.357142857142857	Coding RNAs	65890946	31
chr11	66002557	66002582	26	+	G6166.1	AACTGAAGTTGCGGGTGAGCGCCAGC	12	66002582	0.841865349928952	5	7	36	0.162790697674419	Coding RNAs	66002566	26
chr11	66003736	66003766	31	+	G6168.1	CGGATGCCTTCGAGAGTGGTGCGACGCCTTC	11	66003751	0.623325975702988	2	3	37	0.075	Coding RNAs	66003738	31
chr11	66052382	66052411	30	+	G6170.1	AAGATGGCGACGGAGCATCCCGAGCCTCCC	18	66052397	0.634991281359213	3	14	35	0.285714285714286	Coding RNAs	66052397	30
chr11	66271822	66271879	58	+	G6182.1	ATTGGCGACTCAGGCGTGGGCAAGTCATGCCTGCTCCTGCGGTTTGCTGTGAGTAAGA	27	66271830	0.736643483667438	10	18	175	0.0932642487046632	Coding RNAs	66271856	58
chr11	66348157	66348184	28	+	G6187.1	ATCCATTGTGCTTTGCACGCGTGGGTTC	19	66348159	0.70047539575131	6	13	125	0.0942028985507246	Introns	66348173	28
chr11	66616656	66616700	45	+	G6188.1	CGGACGTCTTGCCTGTCGCTGGAGGAGAGGTCCGGGCTCTCCAGG	13	66616684	0.690267436529276	6	8	46	0.148148148148148	Coding RNAs	66616674	45
chr11	66627162	66627194	33	+	G6200.1	CCTGTTGGGACAGTCAGTTGGTATGTATCCAAG	14	66627162	0.621907735384635	7	7	69	0.0921052631578947	Coding RNAs	66627170	33
chr11	68030691	68030745	55	+	G6224.1	TGACTGGCCTGCTTGGCAAGGCAAGTAGCGGCGGCGCTTCAAGGTGGGTGTTCAC	20	68030735	0.82160246070357	5	13	91	0.125	Coding RNAs	68030713	55
chr11	68032154	68032204	51	+	G6225.1	GCGCTGCCTGACCACGCCTATGCTGCTGCGGGCCCTGGCCCAGGCTGCACG	19	68032154	0.743813776139508	6	10	64	0.135135135135135	Coding RNAs	68032156	51
chr11	68032288	68032323	36	+	G6226.1	CCTCCTGGTGGCCGGAGCCTCCACAGCAGTGCAGTG	22	68032293	0.640901451515649	6	10	76	0.116279069767442	Coding RNAs	68032309	36
chr11	68460772	68460809	38	+	G6234.1	CGGTGAGCGCGTTTCCCGCCTGAGCGCAACTAGCGGCG	11	68460809	0.913451743009901	3	5	33	0.131578947368421	Coding RNAs	68460801	38
chr11	69654160	69654190	31	+	G6246.1	CAACCATCCTGGCTGCGGCGTCTGTCTGAAC	11	69654160	0.747715782682638	5	6	40	0.130434782608696	Coding RNAs	69654178	31
chr11	75399526	75399562	37	+	G6277.1	TTCAGCGGAGCGCGGCGGCAAGATGGCAGTGCAAATA	15	75399538	0.975938489571484	3	5	31	0.138888888888889	Coding RNAs	75399543	37
chr11	75399569	75399599	31	+	G6277.2	AAGAGGAAGGTGAGCCTCTGGGGACTGGGTT	19	75399569	0.822252059963571	4	14	87	0.138613861386139	Coding RNAs	75399577	31
chr11	75400695	75400800	106	+	G6278.1	TTGTCGCTGATGGCATCTTCAAAGCTGAACTGAATGAGTTTCTTACTCGGGAGCTGGCTGAAGATGGCTACTCTGGAGTTGAGGTGCGAGTTACACCAACCAGGAC	76	75400724	0.749388708726824	20	42	507	0.0765027322404372	Coding RNAs	75400755	106
chr11	75401650	75401681	32	+	G6279.1	GTTCTTGGTGAGAAGGGCCGGCGGATTCGGGA	14	75401667	0.791936272506798	3	5	52	0.087719298245614	Coding RNAs	75401663	32
chr11	75401703	75401739	37	+	G6279.2	GAGGTTTGGCTTTCCAGAGGGCAGTGTAGAGGTGAGT	17	75401703	0.573080771466873	4	5	94	0.0505050505050505	Coding RNAs	75401719	37
chr11	75404052	75404212	161	+	G6281.1	AGAGTGGGGCCAAAGGCTGCGAGGTTGTGGTGTCTGGGAAACTCCGAGGACAGAGGGCTAAATCCATGAAGTTTGTGGATGGCCTGATGATCCACAGCGGAGACCCTGTTAACTACTACGTTGACACTGCTGTGCGCCACGTGTTGCTCAGACAGGGTGAG	88	75404182	0.83218531678934	18	33	523	0.0593525179856115	Coding RNAs	75404194	161
chr11	75404737	75404799	63	+	G6283.1	AAGCCCCTGCCTGACCACGTGAGCATTGTGGAACCCAAAGATGAGATACTGCCCACCACCCCC	25	75404774	0.846093351760839	4	6	85	0.0659340659340659	Coding RNAs	75404773	63
chr11	75404831	75404887	57	+	G6283.2	CGCCTGCCATGCCCCAGCCAGTCCCCACAGCATAACAGGTATGTCTGCAAGGGCAGG	32	75404887	0.936275194335649	4	5	117	0.040983606557377	Coding RNAs	75404844	57
chr11	75405632	75405662	31	+	G6284.1	ATTCTGGAGTCTGGATGTTGCTCTCTAAAGA	26	75405636	0.770808698066718	3	4	182	0.021505376344086	Coding RNAs	75405656	31
chr11	82689604	82689639	36	+	G6305.1	AAGGTCCTGGGCAGGACCGGTTCTCAGGGACAGTGC	17	82689615	0.740985967808039	4	8	60	0.117647058823529	Non-coding genes	82689626	36
chr11	82689776	82689878	103	+	G6306.1	TGCTCGCTGGGTCTTGGATGTCGGGTTCGACCACTTGGCCGATGGGAATGGTCTGTCACAATCTGCTCCTTTTTTTTGTCCGCCACACGTAACTGAGATGCTC	30	82689818	0.708128077788645	17	23	215	0.0966386554621849	Antisense	82689822	103
chr11	85484112	85484138	27	+	G6310.1	AAGAGGGCGTGAAACCGTTAAGAGGTA	1282	85484112	0.7583844176811	3	13	4284	0.00302536653479172	Antisense	85484128	27
chr11	86800587	86800620	34	+	G6314.1	TCCCGGCGCCCACACCTGTCTGAGCGGCGCAGCG	13	86800620	0.921143711531849	3	5	21	0.192307692307692	Coding RNAs	86800592	34
chr11	90282673	90282704	32	+	G6320.1	TCCATCCACGTTGGCCAGGCTGGTGTCCAGAT	24	90282680	0.650871388357252	5	14	126	0.1	Non-coding genes	90282687	32
chr11	90282775	90282811	37	+	G6321.1	AAGACCATTGGGGGAGGAGATGACTCCTTCAACACCT	18	90282792	0.670222604244019	5	11	85	0.114583333333333	Non-coding genes	90282788	37
chr11	90282900	90282931	32	+	G6322.1	CTACCGCCAGCTCTTCCACCCTGAGCAGCTCA	14	90282900	0.674448504666847	4	4	62	0.0606060606060606	Non-coding genes	90282914	32
chr11	90282951	90283023	73	+	G6322.2	TGCCAATAACTATGCCCGAGGGCACTACACCATTGGCAAGGAGATCATTGACCTTGTGTTGGACCGAATTCGC	32	90282951	0.834952635759258	12	23	157	0.127777777777778	Non-coding genes	90282970	73
chr11	90283375	90283415	41	+	G6325.1	TCCCTGAGATTTGATGGAGCCCTGAATGTTGACCTGACAGA	13	90283404	0.621506140401853	5	6	74	0.075	Non-coding genes	90283390	41
chr11	90283503	90283530	28	+	G6326.1	TGAACAGCTTTCTGTAGCAGAGATCACC	14	90283508	0.578315668845447	4	7	81	0.0795454545454545	Non-coding genes	90283512	28
chr11	90283567	90283598	32	+	G6327.1	TGTGACCCTCGCCATGGTAAATACATGGCTTG	13	90283587	0.706673979714286	3	5	86	0.0549450549450549	Non-coding genes	90283575	32
chr11	90283798	90283832	35	+	G6328.1	TTGCTGAGGCCTGGGCTCGCCTGGACCACAAGTTT	12	90283822	0.831901382297067	4	6	69	0.08	Non-coding genes	90283806	35
chr11	90283904	90283939	36	+	G6328.2	AGAGGCCCGTGAAGACATGGCTGCCCTTGAGAAGGA	11	90283927	0.719337657528102	3	4	36	0.1	Non-coding genes	90283923	36
chr11	102347292	102347332	41	+	G6349.1	CTCCTTGTCGGCGCCGCTGATTCCCGGCTCTGCGGAGGCCT	15	102347314	0.611027394455385	6	10	64	0.135135135135135	Coding RNAs	102347302	41
chr11	102347334	102347380	47	+	G6349.2	TAGGCAGCCGCGCAGCTTCCGTGTTTGCTGCGCCCGCACTGCGGTGA	17	102347371	0.733495257433062	6	12	66	0.153846153846154	Coding RNAs	102347362	47
chr11	106077677	106077825	149	+	G6352.1	GGCCCGAGATAGCGGCGAGGTCCGCTTTCAGTGTATGGTTTTCCCTGCCAAACGGTTCTGCTTGGTGCCATCCATGGAGGGCGTGCGCTGGGCCTTTTCCTGCGGCACTTGGCTGCCGAGCCGAGCCGAATGGCTGCTGGCAGTGCGAT	62	106077677	0.902354323644861	23	55	312	0.149863760217984	Coding RNAs	106077801	149
chr11	112074469	112074608	140	+	G6368.1	TTCCTCTGTCTTCCACTTGGAAACCTCAACCCCCGCTTCAGGCTCCCTAGATACTTTCTGGGGCCCAACCGAAGGCCGTAGCCATCCAAAGCGTTCCCAGCCTTTCTGGGGAGTGAAACTTACCCCCGGGGTTCGTCCTA	46	112074589	0.743047449353237	20	37	260	0.124579124579125	Coding RNAs	112074577	140
chr11	112086935	112086961	27	+	G6370.1	GTTTGCGGTGCCCTAGGAGGCCGAGGT	12	112086943	0.778555422284618	2	9	36	0.2	Coding RNAs	112086951	27
chr11	113790103	113790141	39	+	G6373.1	CTCAGGGTCCACGGCCACCATGGCGTATCAGGGGCAGCA	16	113790141	0.942393780641274	2	5	47	0.0961538461538462	Non-coding genes	113790125	39
chr11	113790157	113790196	40	+	G6374.1	TTGGCCTTTGCAGCGGCGGCAGCAGCACCAGGCTCTGCAG	23	113790178	0.91071727498451	4	12	62	0.162162162162162	Non-coding genes	113790181	40
chr11	113790237	113790321	85	+	G6375.1	CATTCAGCAGCAGCGTTGCTGTAACCGACAAAGACACCTTCGAATTAAGCACATTCCTCGATTCCAGCAAAGCACCGCAACATGA	69	113790242	0.647976936307035	13	53	267	0.165625	Non-coding genes	113790256	85
chr11	113791277	113791312	36	+	G6383.1	AAGAGAGGGCGGATTCCCTGGCCAAGGAGATCCAGT	19	113791277	0.954827328574573	5	10	61	0.140845070422535	Non-coding genes	113791297	36
chr11	115746908	115746933	26	+	G6387.1	TCAAGAGAGTAACTATGCATCATGGT	121	115746908	0.771513455099314	2	22	561	0.0377358490566038	Introns	115746919	26
chr11	117144369	117144423	55	+	G6389.1	CACCCGCCGACGCCTCAGCCGCTTGGGGCCCGCACGGACCCTCTACTTCAGTGAG	35	117144369	0.966318042292932	7	22	114	0.161764705882353	Coding RNAs	117144401	55
chr11	117152504	117152537	34	+	G6390.3	AGGAGATGACCGATGGATGTCTCAGGTAAAAGGA	12	117152504	0.739067981959474	3	8	47	0.145454545454545	Coding RNAs	117152524	34
chr11	118401625	118401687	63	+	G6404.1	CAGCCGGCGGTTCGGGGCGACGGACTCTCCATTCCAGAACCATGGCCCAATTTGTCCGTAACC	20	118401625	0.835434102022336	7	11	83	0.117021276595745	Coding RNAs	118401679	63
chr11	118581254	118581288	35	+	G6411.1	GGCAGCAGCGGTCTGCACAAAAGCAGGAAAGGCTA	11	118581276	0.822100257996974	2	7	14	0.333333333333333	Coding RNAs	118581262	35
chr11	119085018	119085045	28	+	G6421.1	CTTTCCAAGCGGAGCCATGTCTGGTAAC	11	119085018	0.581025979571699	4	8	46	0.148148148148148	Coding RNAs	119085029	28
chr11	119334662	119334695	34	+	G6426.1	GCGTAGCTGGACTGAGAGCCTGCGCCCAGCTTAC	16	119334674	0.783837734498962	4	11	57	0.161764705882353	Coding RNAs	119334677	34
chr11	119334772	119334817	46	+	G6426.2	CTCCCGGTCTGACCCGTTGCCCGGCCGTGGTTCGCCACACCAGGCA	15	119334814	0.789436114230766	5	7	42	0.142857142857143	Coding RNAs	119334776	46
chr11	119334823	119334863	41	+	G6426.3	AGCTGAGGTCGCTCCTACGGCCTGGGCTCGCCTTCGCTTTA	23	119334843	0.699954809391484	8	18	123	0.127659574468085	Coding RNAs	119334842	41
chr11	119334878	119334907	30	+	G6426.4	CTTCCCTCCCAAACAGCCCATCTTCAAAAC	11	119334893	0.503646473206735	3	3	37	0.075	Coding RNAs	119334893	30
chr11	122559949	122560002	54	+	G6442.1	CTGGATAGCTCAGTTGGTAGAGCATCAGACTTTTAATCTGAGGGTCCAGGGTTC	20	122559969	0.74898876510454	6	12	104	0.103448275862069	Intergenic space	122559970	54
chr11	124622915	124622969	55	+	G6445.1	TGCGGGTGTCTCTGGCCCTGCGGTCAGCCCTGGGAACGTCCCGGAGAGCTAGATT	19	124622945	0.82388022429538	7	13	79	0.141304347826087	Coding RNAs	124622929	55
chr11	207349	207378	30	-	G6482.1	GTCTGAGGCGGCTGTGGCCGCGTCGGTGTC	11	207378	0.62605791885637	5	5	46	0.0980392156862745	Coding RNAs	207359	30
chr11	440491	440512	22	-	G6484.1	AGGTCGGAAACGGAGCAGGTCA	14	440499	0.564910972035967	2	5	17	0.227272727272727	Non-coding RNA isoforms	440496	22
chr11	506745	506794	50	-	G6494.1	GTGGCCGTCAAGCCCTCTAGTGCCTTAGATTCCAGCGAGCTACGCAAGCA	16	506753	0.747111164990603	6	11	56	0.164179104477612	Coding RNAs	506765	50
chr11	507155	507197	43	-	G6495.1	TCAACCCGTTCTGCTGGCTCGAGAACGAAGTAGGCCGTCTCGC	12	507170	0.723844628362105	5	5	55	0.0833333333333333	Coding RNAs	507179	43
chr11	840416	840449	34	-	G6507.1	TACTGCTGCCGCCGGATGCTGCTGGCCCACGTGG	13	840445	0.756022757210243	3	4	49	0.0754716981132075	Coding RNAs	840418	34
chr11	6683199	6683296	98	-	G6551.1	ATGCGGCTGTCGGTCGCTGCAGCGATCTCCCATGGCCGCGTATTTCGCCGTATGGGCCTCGGTCCCGAGTCCCGCATCCATCTGTTGCGGAACTTGCT	42	6683246	0.727430490796064	17	39	218	0.151750972762646	Coding RNAs	6683224	98
chr11	10507894	10507967	74	-	G6560.1	AATTGATCCAATAACTTGACCAACGGAACAAGTTACCCTAGGGATAACAGCGCAATCCTATTCTAGAGTCCATA	164	10507937	0.681498802783577	13	29	907	0.030982905982906	Coding RNAs	10507916	74
chr11	10508029	10508058	30	-	G6561.1	AAAAATTTCGGTTGGGGCGACCTCGGAGCA	91	10508058	0.648895614219587	5	15	396	0.0364963503649635	Coding RNAs	10508041	30
chr11	10508117	10508144	28	-	G6562.1	AGACGAGAAGACCCTATGGAGCTTTAAT	12	10508144	0.968497447042672	3	8	46	0.148148148148148	Coding RNAs	10508128	28
chr11	10508351	10508396	46	-	G6565.1	AGTAAAAGGAACTCGGCAAATCTTACCCCGCCTGTTTACCAAAAAC	98	10508370	0.725462856605483	6	11	466	0.0230607966457023	Coding RNAs	10508383	46
chr11	10508520	10508557	38	-	G6566.1	TAGTATAAGTAACATGAAAACATTCTCCTCCGCATAAG	39	10508520	0.804914722484987	4	4	224	0.0175438596491228	Coding RNAs	10508540	38
chr11	10508661	10508698	38	-	G6567.1	ATACCCACAGTAGGCCTAAAAGCAGCCACCAATTAAGA	45	10508698	0.992625378963532	1	4	109	0.0353982300884956	Coding RNAs	10508671	38
chr11	10508735	10508773	39	-	G6568.1	ATTTAACTGTTAGTCCAAAGAGGAACAGCTCTTTGGACA	57	10508767	0.664437109098731	3	4	292	0.0135135135135135	Coding RNAs	10508755	39
chr11	10508895	10508959	65	-	G6569.1	ACCCCCGAAACCAGACGAGCTACCTAAGAACAGCTAAAAGAGCACACCCGTCTATGTAGCAAAAT	153	10508951	0.928721472031787	5	11	389	0.0275	Coding RNAs	10508938	65
chr11	10509206	10509244	39	-	G6572.1	AACACAAAGCACCCAACTTACACTTAGGAGATTTCAACT	203	10509222	0.724472147228894	2	8	612	0.0129032258064516	Intergenic space	10509236	39
chr11	10509260	10509293	34	-	G6572.2	CATGGTAAGTGTACTGGAAAGTGCACTTGGACGA	36	10509277	0.795840900929891	4	5	233	0.0210084033613445	Intergenic space	10509269	34
chr11	10509304	10509336	33	-	G6573.1	AACTAAAACCCCTACGCATTTATATAGAGGAGA	47	10509317	0.77255943546547	3	3	154	0.0191082802547771	Intergenic space	10509326	33
chr11	10509341	10509411	71	-	G6573.2	TGCTTAGTTGAACAGGGCCCTGAAGCGCGTACACACCGCCCGTCACCCTCCTCAAGTATACTTCAAAGGAC	394	10509404	0.794061268450097	8	17	2035	0.00828460038986355	Intergenic space	10509363	71
chr11	10509593	10509662	70	-	G6575.1	GAGGAGCCTGTTCTGTAATCGATAAACCCCGATCAACCTCACCACCTCTTGCTCAGCCTATATACCGCCA	519	10509622	0.747997630267642	8	22	2755	0.00792221822110191	Intergenic space	10509633	70
chr11	10509674	10509730	57	-	G6575.2	TGCTCGCCAGAACACTACGAGCCACAGCTTAAAACTCAAAGGACCTGGCGGTGCTTC	183	10509693	0.77936337315479	5	6	585	0.0101522842639594	Intergenic space	10509717	57
chr11	10509936	10509998	63	-	G6577.1	ATACTAACCCCAGGGTTGGTCAATTTCGTGCCAGCCACCGCGGTCACACGATTAACCCAAGTC	216	10509945	0.869006881185351	5	5	1110	0.00448430493273543	Intergenic space	10509982	63
chr11	10510173	10510208	36	-	G6580.1	ATAGGTTTGGTCCTAGCCTTTCTATTAGCTCTTAGT	41	10510188	0.694578079770217	4	9	535	0.0165441176470588	Intergenic space	10510193	36
chr11	10800255	10800283	29	-	G6590.1	TTTAGCACAGTTTGCAGCTCGTGCCATCA	13	10800261	0.738418053020181	5	8	64	0.111111111111111	Coding RNAs	10800260	29
chr11	10802349	10802385	37	-	G6597.2	CTTCTTTCTGGAGGGACCGTTCATGCCACCCAGGATG	15	10802381	0.627191381430457	6	12	90	0.117647058823529	Coding RNAs	10802362	37
chr11	10803102	10803139	38	-	G6598.2	TTCAATTAAAGGATACCGTAGAGTTGCGAGAACACCAT	11	10803105	0.944796868601375	3	7	49	0.125	Coding RNAs	10803111	38
chr11	10803256	10803291	36	-	G6599.1	TTAATGGATCAGTACTTTGCCCGAATGTGCTCCTTG	14	10803286	0.664677721909653	5	9	92	0.0891089108910891	Coding RNAs	10803274	36
chr11	10803917	10803985	69	-	G6601.1	AAGATGTTGGGAAACATCAAATTCATTGGAGAGCTTGGCAAGCTTGATCTTATTCACGAATCTATCCTT	20	10803957	0.800657225049853	8	13	137	0.0866666666666667	Coding RNAs	10803945	69
chr11	10804334	10804376	43	-	G6603.1	TATGCTCAGCTATGTCTGCGATTGGCAGAAGATGCACCAAACT	19	10804344	0.799634135542523	5	10	103	0.0884955752212389	Coding RNAs	10804350	43
chr11	10804381	10804434	54	-	G6603.2	ATGACATTTTCTGTAGATTGTGGACAAAGCCCTAGAAGAGCCAAAGTATAGCTC	20	10804400	0.811115470336616	9	14	118	0.106060606060606	Coding RNAs	10804409	54
chr11	10804951	10804991	41	-	G6604.1	AAAGTTTGACAAGCTATGCCTTGAGCTCCTCAATGTGGGTG	23	10804971	0.723573422699988	8	17	137	0.11038961038961	Coding RNAs	10804968	41
chr11	10805946	10806060	115	-	G6605.1	TTTTATTAATCAGCGAGTTCCTGGGGAAAACCCCAGGGCAAAACGCTCAGAAATGGATTCCTGCACGAAGCACTAGACGAGATGACAACTCCGCAGCAAACAACTCCGCAAACGA	75	10805946	0.875703145165051	14	55	247	0.182119205298013	Coding RNAs	10806038	115
chr11	10807283	10807333	51	-	G6607.1	TTATTCTTTTGAAGATTCTTCGTTGTCAAGCCGCCAAAGTGGAGAGTGCGA	18	10807302	0.719969503409569	12	16	127	0.111888111888112	Coding RNAs	10807302	51
chr11	10808718	10808745	28	-	G6609.1	AGGAGGCAGCTGCGGTGGCAGCTGCTGA	11	10808723	0.604382787540069	4	8	26	0.235294117647059	Coding RNAs	10808722	28
chr11	10808849	10808912	64	-	G6610.1	GGAGCTCTATGGAGGTGGCAGCGGGTACCGAGTGGCGGCTGCAGCAGCGACTCCTCTGAGCTGA	30	10808849	0.764378129595175	7	19	103	0.155737704918033	Coding RNAs	10808884	64
chr11	13463131	13463155	25	-	G6615.1	GTCACTGGCCCCGGCCTTTGCCCCA	12	13463147	0.762377358745691	2	7	42	0.142857142857143	Coding RNAs	13463137	25
chr11	16974978	16975011	34	-	G6629.1	GGTTAACGTCCCTAAAACCCGCCGGACTTTCTGT	13	16975007	0.711784475906302	6	9	61	0.128571428571429	Non-coding RNA isoforms	16974988	34
chr11	17075153	17075182	30	-	G6631.1	TTCCGTCTGATTCTAATAGAGAGCCGGATT	13	17075159	0.734041137114186	4	7	68	0.0933333333333333	Coding RNAs	17075156	30
chr11	17075592	17075628	37	-	G6633.2	TTCAGGTGTAATCCTGAGAGATTCACATGGTGTTGCA	15	17075592	0.788686806552592	7	12	101	0.106194690265487	Coding RNAs	17075617	37
chr11	17077431	17077501	71	-	G6635.1	CCTCGAGACTGCTTCTCTCCCCAGGAAGGGCCTGTCCCAGTCGGCTTTACCCTATCGACGCAGCGTCCCCA	51	17077501	0.71398697654278	12	25	254	0.0896057347670251	Coding RNAs	17077496	71
chr11	17077628	17077656	29	-	G6636.1	CTGATCGCCGCCATCATGGGTCGCATGCA	13	17077636	0.73988191922207	4	8	48	0.142857142857143	Coding RNAs	17077629	29
chr11	21000881	21000906	26	-	G6643.1	CCTGGGAATACCGGGTGCTGTAGGCT	23	21000904	0.81468302107258	2	5	112	0.0427350427350427	Non-coding genes	21000886	26
chr11	27888327	27888369	43	-	G6651.1	GAAGCAACTTGATGGAAGGATCTCTCCACAGGGCTTGTTTTCC	16	27888355	0.769987026850127	5	10	110	0.0833333333333333	Intergenic space	27888347	43
chr11	27888650	27888685	36	-	G6652.1	AAGTGATGCTGTGATACCTTAGGCACTAAAGCAGAG	13	27888650	0.787703046512872	4	5	53	0.0862068965517241	Intergenic space	27888674	36
chr11	27890913	27890956	44	-	G6656.1	TGCCCAGTTGATGTCATTGATCATCAATACTTTCTACTCGAACA	18	27890929	0.604409863241694	10	14	136	0.0933333333333333	Non-coding genes	27890941	44
chr11	27891005	27891056	52	-	G6657.1	TCCTGTGCGGTCACTTAGCCAAGATGCCTGAGGAAACCCAGACCCAAGACCA	23	27891005	0.94760285359205	6	14	61	0.186666666666667	Non-coding genes	27891042	52
chr11	33722392	33722439	48	-	G6673.1	ATCCAAGGAGGGTCTGTCCTGTTCGGGCTGCTGCTCGTCCTGGCTGTC	17	33722411	0.654591079802744	9	10	117	0.078740157480315	Coding RNAs	33722421	48
chr11	44762919	44762953	35	-	G6683.1	GTTTCCGTAGTGTAGTGGTTATCACGTTCGCCTCA	21	44762936	0.702609464797795	5	16	168	0.0869565217391304	Antisense	44762935	35
chr11	46428740	46428775	36	-	G6686.1	ACCTACAGACGGAGTGCTGTGCCACCTGGTGCCGAC	19	46428740	0.609331855878526	4	5	72	0.0649350649350649	Non-coding RNA isoforms	46428762	36
chr11	46428800	46428832	33	-	G6686.2	AAAGGTCTGGAGGGTGAGCGACCTGCGAGACTC	19	46428817	0.771298872815413	4	11	59	0.157142857142857	Non-coding RNA isoforms	46428815	33
chr11	57326125	57326151	27	-	G6718.1	CTTTCCCGACCTTAAGGATGTAGCTGC	12	57326151	0.681006118438988	5	5	69	0.0675675675675676	Coding RNAs	57326133	27
chr11	57335139	57335249	111	-	G6733.2	TGAATTCAGATTCCCAACCTGCTGAGCATCCGCACACCCACTCAGGAGTTGGGGCCCAGCTCCCAGTTTACTTGGTTTCCCTTGTGCAGCCTGGGGCTCTGCCCAGGCCAC	51	57335192	0.784734785088581	19	35	285	0.109375	Coding RNAs	57335158	111
chr11	59550635	59550658	24	-	G6742.1	AGGTCCTGGGTTCGAGCCCCAGTG	12	59550658	0.896641333190065	1	3	35	0.0789473684210526	Antisense	59550650	24
chr11	59550673	59550697	25	-	G6742.2	CCATAGTGTAGTGGTTATCACGTCT	13	59550673	0.695791333523864	3	3	76	0.0379746835443038	Antisense	59550688	25
chr11	59550986	59551022	37	-	G6743.1	CGCAGAAGGTCCTGGGTTCGAGCCCCAGTGGAACCAC	18	59551018	0.621832634172598	3	4	53	0.0701754385964912	Antisense	59550993	37
chr11	59551026	59551059	34	-	G6743.2	GGTTCCATAGTGTAGCGGTTATCACGTCTGCTTT	16	59551040	0.782409479081148	5	12	112	0.0967741935483871	Antisense	59551046	34
chr11	59560352	59560407	56	-	G6744.1	GCCCGGATAGCTCAGTCGGTAGAGCATCAGACTTTTAATCTGAGGGTCCAGGGTTC	34	59560389	0.784687969461566	5	17	151	0.101190476190476	Non-coding genes	59560390	56
chr11	60891012	60891046	35	-	G6757.1	ATCATTTCACTCTGGTCTGAGTGGTGGCCTGAGAA	16	60891029	0.59237243305551	8	15	124	0.107913669064748	Coding RNAs	60891021	35
chr11	60891157	60891181	25	-	G6758.1	GTTCTACAGCCTGTAGGCCCTGGCC	13	60891181	0.738107046948339	4	6	48	0.111111111111111	Coding RNAs	60891174	25
chr11	60903781	60903811	31	-	G6766.1	GTTTATGAGCGGCGGCTCATCGAGAAGTACA	15	60903804	0.634488839068191	5	8	59	0.119402985074627	Coding RNAs	60903796	31
chr11	60903814	60903859	46	-	G6766.2	TCTAACGAAGTGCCGGAGCACCCATGTGTATCCCCTGTCTCTAATC	14	60903830	0.758239589821205	4	8	72	0.1	Coding RNAs	60903837	46
chr11	60906480	60906528	49	-	G6767.1	CGCTACGCTAGCATCGCTCGGCTGGCGGCTCCCAGCTCGCCGCGGAGCA	20	60906480	0.879254938940027	5	15	56	0.211267605633803	Coding RNAs	60906504	49
chr11	61429190	61429295	106	-	G6791.1	CGCAGTGGCATCTTCCTTACTTTGTCCATCCTCCGGACTCGCGATCTTCCTTCCGGAGCCATGTCAGAAGGAGTGGACTTGATTGATATATATGCTGACGAGGAGT	42	61429190	0.718531534186143	18	32	306	0.0946745562130177	Coding RNAs	61429261	106
chr11	61967555	61967592	38	-	G6798.2	AACAGTGCTTGGACGGAACCCGGCGCTCGTTCCCCACC	13	61967576	0.787377661500278	5	9	46	0.163636363636364	Coding RNAs	61967568	38
chr11	62559623	62559703	81	-	G6803.1	CAATCAGGGCAAGATCTTCAAGTGAACATCTCTTGCCATCACCTAGCTGCCTGCACCTGCCCTTCAGGGAGATGGGGGTCA	27	62559656	0.754388812400895	7	10	138	0.0675675675675676	Coding RNAs	62559655	81
chr11	62559821	62559846	26	-	G6803.2	TATCCCCAGCTGAGTCCAGATTGGCA	12	62559824	0.853366279831396	3	4	42	0.0869565217391304	Coding RNAs	62559835	26
chr11	62560305	62560366	62	-	G6806.1	AAGGACGGCTGGTCCCTGTGGTACTCAGAGTATCGCTTCCCTGAAGAACTCACTCAGACCTT	23	62560366	0.861365587919281	4	4	132	0.0294117647058824	Coding RNAs	62560314	62
chr11	62566974	62567004	31	-	G6808.1	AGTTTGCAGAGACCCAACCTAAAAAGGACAC	13	62566974	0.970384336131564	3	5	26	0.161290322580645	Coding RNAs	62566988	31
chr11	62567434	62567462	29	-	G6809.1	CAGCCCCAGTTCCGGGCTGTCTTGGGCGA	18	62567462	0.804890251824844	4	5	89	0.0531914893617021	Coding RNAs	62567446	29
chr11	62567490	62567525	36	-	G6809.2	CTAGAGCCTTCTTTCCGCCAGGCCTTTCCCAATACC	19	62567490	0.783637154344617	4	4	118	0.0327868852459016	Coding RNAs	62567505	36
chr11	62571095	62571125	31	-	G6810.1	TCATGTTGAATCACTAGGCCACTGAGAATGC	12	62571095	0.861911394877018	3	3	54	0.0526315789473684	Coding RNAs	62571108	31
chr11	62571604	62571642	39	-	G6811.2	AGCCCAGGTGGTGCAGTGGGTGAGCTTTGCTGATTCCGA	15	62571621	0.552764881306851	3	3	89	0.0326086956521739	Coding RNAs	62571620	39
chr11	62572597	62572720	124	-	G6813.1	ACTGGAGGGCCTTCAAGGCTCTCATCGCTGCTCAGTACAGCGGGGCTCAGGTCCGCGTGCTCTCCGCACCACCCCACTTCCATTTTGGCCAAACCAACCGCACCCCTGAATTTCTCCGCAAATT	66	62572669	0.865464502200095	16	31	332	0.0853994490358127	Coding RNAs	62572616	124
chr11	62572727	62572755	29	-	G6813.2	CTTTCTCCCATAGACCCTGTACACGTATC	20	62572727	0.580118569886266	4	5	123	0.0390625	Coding RNAs	62572740	29
chr11	62653246	62653278	33	-	G6840.1	CGCGCCTCGGGCTCGGCTCGGGCTCCGGGATGT	13	62653246	0.669075620129855	5	9	40	0.183673469387755	Coding RNAs	62653251	33
chr11	62841604	62841766	163	-	G6853.1	TCTTATCAGTTTAATATCTGATACGTCCTCTATCCGAGGACAATATATTAAATGGATTTTTGGAAATAGGAGATGGAATAGGAGCTTGCTCCGTCCACTCCACGCATCGACCTGGTATTGCAGTACTTCCAGGAACGGTGCACTCTCCCTTCGGGGAGAGAAC	480	62841631	0.83057927136377	32	203	3221	0.0592873831775701	Coding RNAs	62841627	163
chr11	62852042	62852069	28	-	G6854.1	AAAAGGTTCCCTTGAGGACTGGCTGTCA	13	62852066	0.784918793810341	5	10	75	0.117647058823529	Non-coding genes	62852062	28
chr11	62852073	62852153	81	-	G6854.2	ATGAGCCTTTAGGTCTCCATTTGCATATTGCAAATACTATGTTCCATGTAGGTAGCTCATTCAGGGCCTTGCTCTTCACTT	33	62852125	0.570806243337052	15	21	303	0.0648148148148148	Non-coding genes	62852098	81
chr11	62852182	62852211	30	-	G6854.3	TTCCCATAACTCCACTTCGTGTCTGTTCCT	12	62852184	0.653644478903429	5	6	82	0.0681818181818182	Non-coding genes	62852190	30
chr11	62852233	62852266	34	-	G6854.4	AGATGACCACTTTCGTAAACTACTGACCTAGCTT	12	62852246	0.860602448271937	5	7	50	0.12280701754386	Non-coding genes	62852246	34
chr11	62852304	62852344	41	-	G6854.5	AGGTGTGATTCATGGCACCCAGACTTTGCTGCCTTTCTTAC	19	62852329	0.725238752762243	8	13	128	0.0921985815602837	Non-coding genes	62852324	41
chr11	62852349	62852397	49	-	G6855.1	GCCATAGCTTTAAGAGATCCTCTCACCACAGATTTCCAAAGTGCTGGGA	16	62852396	0.746534503540584	5	6	95	0.0594059405940594	Non-coding genes	62852374	49
chr11	62852621	62852686	66	-	G6856.2	TGCAGGAATCTGTCTTGGAGGACATCAGAAGGTGAATTTTCCAAGTTCTTGGACAACCTAGCTGTT	23	62852635	0.730129471945416	10	17	140	0.10828025477707	Non-coding genes	62852635	66
chr11	62853083	62853118	36	-	G6858.1	CAGGAAAACTAGGTGTCTGTGTTCACTCCAGGCTGA	12	62853118	0.825374608076296	6	9	80	0.101123595505618	Non-coding genes	62853089	36
chr11	62853568	62853608	41	-	G6859.1	TGGTCTTCCTCCTTTCAGGGCCAGCACCTTCTCTCTAAAGC	21	62853568	0.789519855024949	9	19	168	0.101604278074866	Non-coding genes	62853582	41
chr11	62853805	62853851	47	-	G6860.1	AGCTTTGTTTTTCTCTAGGTACTACTAACCAATAACCTGCTTGGCTC	13	62853825	0.707423401962625	7	9	118	0.0708661417322835	Non-coding genes	62853806	47
chr11	62854036	62854069	34	-	G6861.1	TTCAGGAGCAGCTTGTTGCTATATACCATTGAAA	13	62854049	0.602881031440889	6	8	82	0.0888888888888889	Non-coding genes	62854053	34
chr11	62855195	62855220	26	-	G6864.2	TCAGATGTTCAGCCCACAAGAGCTTA	13	62855206	0.555193930447887	6	9	53	0.145161290322581	Non-coding genes	62855199	26
chr11	62855428	62855484	57	-	G6865.1	TTGGGCTCCTGTCTGCAGGATTTACGCGCACGTTGGAACCGAAGAGAGCTCTGTTGT	42	62855484	0.685456670137676	11	30	255	0.105263157894737	Non-coding genes	62855458	57
chr11	62855495	62855529	35	-	G6865.2	AGAAAATAGCGTTTTCGAAATGCCCTGAGTTGACC	13	62855509	0.768738307213691	5	7	64	0.0985915492957746	Non-coding genes	62855502	35
chr11	62936129	62936153	25	-	G6868.1	GGGGTGTCTGCACTAAGCTCGGCAT	28	62936145	0.717112476458967	3	23	111	0.171641791044776	Non-coding genes	62936138	25
chr11	64246561	64246587	27	-	G6872.1	CTTTCAGAGCCCCCCCGGGGCCGCAGG	12	64246561	0.856174383195128	2	3	13	0.1875	Coding RNAs	64246566	27
chr11	64246673	64246702	30	-	G6872.2	GACGCTCGCACGTGGCCCCGGCGGCCGCCA	15	64246673	0.856162850988991	2	8	12	0.4	Coding RNAs	64246685	30
chr11	64317109	64317147	39	-	G6879.1	TTGCGTCTGATCCAGGTGCCGAAAGGGCCGGTTGAGGGA	13	64317134	0.673077519445095	5	8	47	0.145454545454545	Coding RNAs	64317126	39
chr11	64317324	64317378	55	-	G6880.1	CTCCGCCCTGCAGGCCACCGAGGTCCGTATCTGCCCTGTGGAATTCAACCCCAAC	17	64317348	0.763506808476458	4	7	60	0.104477611940299	Coding RNAs	64317330	55
chr11	64776517	64776542	26	-	G6900.1	TTATTCCCCCTGGACTTACTCGAGAA	13	64776539	0.618284196710822	5	7	79	0.0813953488372093	Coding RNAs	64776541	26
chr11	64778386	64778422	37	-	G6902.1	CAGGTGCCGGTGCCTGTCCCCGGGGGCGCCATGGCGA	14	64778422	0.859888024256888	5	11	35	0.239130434782609	Coding RNAs	64778396	37
chr11	64778444	64778508	65	-	G6903.1	AGGACGGGCTCCGCGCGCTCCGGCAGCGCATTCGGGTCCCCTCCCCCCGGGAGGCTTGCGAAGGA	43	64778473	0.792435530287638	6	32	103	0.237037037037037	Coding RNAs	64778464	65
chr11	65083655	65083703	49	-	G6914.1	ACTAAGCCTCTGCGGAGGTCCCAGCGGAAATCAGGCTCTGAACTCCCGA	23	65083676	0.796032648709363	6	7	80	0.0804597701149425	Coding RNAs	65083684	49
chr11	65083943	65083978	36	-	G6915.1	ATGTCTGGGAGGCGAACGCGGTCCGGAGGAGCCGCT	16	65083968	0.762058736524216	3	9	40	0.183673469387755	Coding RNAs	65083964	36
chr11	65121518	65121563	46	-	G6920.1	ACTCTGGGCCAGTGCGGGGTGGAGGCCCTGACTACCCTGGAAGTAG	16	65121551	0.80870316540133	3	6	54	0.1	Coding RNAs	65121538	46
chr11	65121744	65121831	88	-	G6922.1	CTTTACTCAGTCGCCAATATGCAGCTCTTTGTCCGCGCCCAGGAGCTACACACCTTCGAGGTGACCGGCCAGGAAACGGTCGCCCAGA	34	65121789	0.733855071742884	10	13	141	0.0844155844155844	Coding RNAs	65121746	88
chr11	65122090	65122127	38	-	G6923.1	TCGACTCCATCTTCGCGGTAGCTGGGACCGCCGTTCAG	43	65122103	0.580901648489825	7	31	205	0.13135593220339	Coding RNAs	65122104	38
chr11	65662882	65662912	31	-	G6931.1	CCGCCTCTGGCGAATGGCTCGTCTGTAGTGC	15	65662900	0.652253250781637	6	9	66	0.12	Coding RNAs	65662897	31
chr11	65855703	65855736	34	-	G6937.1	GTCCAGGGCCCCCGAGTCTGCGCCCCTTAAGAGC	12	65855727	0.679498560255275	3	3	49	0.0576923076923077	Coding RNAs	65855718	34
chr11	65855983	65856042	60	-	G6938.1	CGCCACCTTTGTCAAGATGCTGCCAGATAAGGACTGCCGCTATGCCCTCTATGATGCAAC	21	65856015	0.740138707528305	4	9	103	0.0803571428571429	Coding RNAs	65856004	60
chr11	65856201	65856257	57	-	G6940.1	TGGCATGTCTCCTAGGCCTCCGGTGTGGCTGTCTCTGATGGTGTCATCAAGGTGTTC	34	65856219	0.65415355386465	10	17	282	0.0568561872909699	Coding RNAs	65856237	57
chr11	65858103	65858188	86	-	G6941.1	GAGGCCGCGTTCAGTCGGGTCCCGGCAGCGGCTGCAGCGCTCTCGTCTTCTGCGGCTCTCGGTGCCCTCTCCTTTTCGTTTCCGGA	63	65858166	0.901279923871278	20	48	467	0.0932038834951456	Coding RNAs	65858125	86
chr11	65888348	65888395	48	-	G6943.1	CGTGGGGAACACGACCCTTATCGACGAGGACGTGTATCGCCTCTGGCT	13	65888348	0.678604907962191	5	6	58	0.09375	Coding RNAs	65888351	48
chr11	66347441	66347592	152	-	G6957.1	GTCTGTGGCCGGGTGGTCGTTGCTGCGCGCCCCGAGCCCCGAGAGCCATGCAGATGTCCTACGCCATCCGGTGCGCCTTCTACCAGCTGCTGCTGGCCGCGCTCATGCTGGTGGCGATGCTGCAGCTGCTCTACCTGTCGCTGCTGTCCGGA	64	66347556	0.907552812967484	22	38	341	0.100263852242744	Coding RNAs	66347472	152
chr11	67401729	67401766	38	-	G6970.1	AGCTCAACCTGGACTCGATCATCGGGCGCCTGCTGGAA	15	67401743	0.694406826181911	5	9	65	0.121621621621622	Coding RNAs	67401744	38
chr11	68268212	68268240	29	-	G6978.2	ACTAGAGTGGAGAGTCTACCTTCGTCTCA	15	68268232	0.78556620778825	5	9	80	0.101123595505618	Coding RNAs	68268223	29
chr11	68271904	68271944	41	-	G6979.1	GCGCTGCCGGCCACGTCCCCGCGCCGGGCCTCAGGCTCCTT	19	68271944	0.902494142287449	3	12	56	0.176470588235294	Coding RNAs	68271928	41
chr11	72099123	72099174	52	-	G7003.1	GCCTGCCTTCCGCTCGCACTGATGAGCAGGCCCTGCTCTCTTCCATCCTTGC	21	72099154	0.744964159155547	7	16	121	0.116788321167883	Coding RNAs	72099139	52
chr11	72099177	72099210	34	-	G7003.2	CCAAAGCTCTCAATGGAGCCGAGCCCAACTACCA	21	72099185	0.80913655176606	4	16	44	0.266666666666667	Coding RNAs	72099187	34
chr11	72099212	72099248	37	-	G7003.3	GGAGCGGAAGCTGCTGCTGGACCCTAGCAGCCCCCCT	12	72099248	0.755449966639109	5	8	33	0.195121951219512	Coding RNAs	72099230	37
chr11	72103200	72103234	35	-	G7004.1	GACCCCGGCCATGGGGTGCTGCTACAGCAGCGAGA	19	72103200	0.86909159774938	4	10	41	0.196078431372549	Coding RNAs	72103204	35
chr11	73760930	73760965	36	-	G7021.1	TTCCCCAGGTCTGGGAGCCGAGTGCGGAAGGAGGGA	13	73760930	0.98346018252464	3	6	38	0.136363636363636	Coding RNAs	73760950	36
chr11	74746147	74746173	27	-	G7026.1	CGCGCGGAGGCGGAGGCTTGGGTGCGT	11	74746173	0.910813477959111	3	10	29	0.256410256410256	Intergenic space	74746153	27
chr11	76235824	76235876	53	-	G7028.1	TGATTCTCGGTTTGGGTCCGAGAGGTCCCGGGTTCAAATCCCGGACGAGCCCC	31	76235824	0.993893438440301	7	10	135	0.0689655172413793	Intergenic space	76235852	53
chr11	76380751	76380781	31	-	G7031.1	TGGCCTTCTTCAGGTTCCCGCGGGACCCTGC	13	76380768	0.539704928546234	6	10	66	0.131578947368421	Coding RNAs	76380766	31
chr11	76444531	76444562	32	-	G7033.1	AGGATCGAGTTTCTTCGATCGTGAGGGCAATT	11	76444539	0.690100672235108	6	9	65	0.121621621621622	Non-coding genes	76444537	32
chr11	78079720	78079793	74	-	G7041.1	CTTGTAGTTCGTGGTCTGAGACCAGGCCTCAAGTGGAAACGGCGTCACCATGATCGCACGGCGGAACCCAGAAC	32	78079723	0.984398702563146	9	16	120	0.117647058823529	Coding RNAs	78079769	74
chr11	85664777	85664812	36	-	G7061.1	AGCCCGGAGCCGGCTGCAACTTGTTCGCTGCCCTCT	11	85664812	0.930034239484599	5	7	47	0.12962962962963	Coding RNAs	85664784	36
chr11	85664823	85665027	205	-	G7061.2	CTAGCCAAGTGAGGCGGGAGGCGACTCGGACCTTTCCCTGCATTTCGTTTCGGCCAGTGCCGGGGGCTACCCGCCCTGGGGCCTGGGATCCTTGGGGCCCGTGAGGCCCACTCTTAGCGGCCGGGGCCTACCGCGGCCCGCCGCTGGCCCTCATGAGGCATAGCCTGACCAAGCTGCTGGCAGCCTCGGGCAGCAACTCCCCAAC	154	85665015	0.880835157110448	32	116	532	0.179012345679012	Coding RNAs	85665001	205
chr11	94973502	94973535	34	-	G7079.1	ATGATCTTCGGAGCCTGCTGCATCGGACCTCGGC	11	94973526	0.66524183599389	5	7	60	0.104477611940299	Coding RNAs	94973516	34
chr11	95230991	95231036	46	-	G7089.1	GCCTCTGGCAGTGCCGCTAGCTTTCAGGCAGTCGCCTCTCCTCCCG	15	95231020	0.767227720591247	5	7	76	0.0843373493975904	Coding RNAs	95230996	46
chr11	102448835	102448885	51	-	G7096.1	TTTCTTTATTTTTACAGCATCTGCAAACATAGAGAATTCTGGGCTTCCACA	16	102448865	0.784127057820302	6	11	143	0.0714285714285714	Coding RNAs	102448864	51
chr11	102452572	102452686	115	-	G7097.2	CGCTCTCGCCGCCGCCACCTCGGCTGGGAGCCCACGAGGCTGCCGCATCCTGCCCTCGGAACAATGGGACTCGGCGCGCGAGGTGCTTGGGCCGCGCTGCTCCTGGGGACGCTGC	37	102452624	0.819494092244809	13	27	116	0.188811188811189	Coding RNAs	102452653	115
chr11	103092099	103092148	50	-	G7104.1	TGGTGGAGCTGCCGCGCTGTCCGCGTTATCTCCTCCCGGTGAGAACGAAC	20	103092139	0.823111000207645	7	18	100	0.152542372881356	Coding RNAs	103092109	50
chr11	103409672	103409713	42	-	G7107.1	GACAAACCTACCGAGCCTGGTGATAGCTGGTTGTCCAAGATA	50	103409713	0.819583232907984	4	5	366	0.0134770889487871	Antisense	103409689	42
chr11	106022036	106022070	35	-	G7115.1	TTGGTCCAAGGGCTGCGACGTAGCGGGACTGCACG	13	106022049	0.643828126592615	5	7	40	0.148936170212766	Coding RNAs	106022046	35
chr11	112086663	112086723	61	-	G7133.1	ATGGCGGAGCTGGGCGAAGCCGATGAAGCGGAGTTGCAGCGCCTGGTGGCCGCCGAGCAGC	39	112086663	0.866634218697595	7	32	93	0.256	Coding RNAs	112086671	61
chr11	118786385	118786415	31	-	G7153.2	CAGAGACTTACAGGTGCTTGCCTGCATTGCA	11	118786403	0.726798155028128	4	6	43	0.122448979591837	Coding RNAs	118786393	31
chr11	118786417	118786449	33	-	G7153.3	CGTGCAAGAGAGCAAGTTACTGCTGCTTACCGT	12	118786424	0.776968867024107	6	9	40	0.183673469387755	Coding RNAs	118786426	33
chr11	118786474	118786508	35	-	G7153.4	GTGAATTCAGATATAACTCAAGCTTGTTAGAGGGC	11	118786506	0.737126131901438	5	8	59	0.119402985074627	Coding RNAs	118786485	35
chr11	119015854	119015886	33	-	G7158.1	ACCAAGGGTGGAGATGCTCCAGCTGCTGGTGAA	18	119015873	0.699216426662208	4	14	84	0.142857142857143	Coding RNAs	119015863	33
chr11	119017999	119018068	70	-	G7161.1	GCTGCCCTCCTACAGCCGCCTAAGGACGACAAGAAGAAGAAGGACGCTGGAAAGTCGGCCAAGAAAGACA	38	119017999	0.985479349150381	4	17	74	0.186813186813187	Coding RNAs	119018051	70
chr11	119018289	119018335	47	-	G7162.1	CCGACATCTTGACGAGGCTGCGGTGTCTGCTGCTATTCTCCGAGCTT	48	119018319	0.68107211998992	8	31	328	0.0863509749303621	Coding RNAs	119018313	47
chr11	119093946	119094269	324	-	G7169.2	ATTCATAGGTCTGCGCTGGGGCCGGGACGAAGCACTTGGTAACAGGCACATCTTCCTCCCGAGTGACTGCCTCCTAGGAGGACATTTAGGGGAGGGCAGAGGCCTGCAGTTTGGCTTCACGGCTGGCTATGTGGACAGCAAGAGTCGTTTTCGCGGAAGCCGACTGGCAGCCAGGCCTGTCGGGCCCCCCGACGCCGCCCCATTTCCCTTCCAGCAAACTCAACTCGGCAATCCAAGCACCTAGATACCAGCACAAGTCGGTTAATCCCTGTCTGGACTGAGCCTCCGTTGGCTTCTGAACTGGAATTCTGCAGCTAACCCTTC	249	119094051	0.78481700924568	58	165	1230	0.118279569892473	Coding RNAs	119094211	324
chr11	119094294	119094485	192	-	G7169.3	AGGCCGAGAGGCCGGCGGCCCTGAAGGTGAGTGAGGCCCTCGGCAGCTGCAGCCGGGGTGTCTGGTACCCCCCCGGCGTGGTGCTTAGCCCAGGACTTTCAGACGCGGCCGCTGGCCGGGAGGCTTTGGTGGGAGAGACGCGATCGCCGATTTCGGTCTGGCGCCCCTTCTGCGGCCGGGACCCAGGCCTTT	72	119094453	0.804656121457179	24	38	258	0.128378378378378	Coding RNAs	119094313	192
chr11	119094494	119094608	115	-	G7169.4	GCCCGCCTCGGCGTTCGTGACTCAGCCGCCCCATCCCGAGTCGCTAAGGGGCTGCGGGGAGGCCGCAGCACCTTCTGGAAGACTTGGCCTTCCGCTCTGACGCAGGGCCGAGGTG	66	119094550	0.841438158593818	14	35	255	0.120689655172414	Coding RNAs	119094516	115
chr11	119094650	119094716	67	-	G7169.5	CCCTCCGGTAGGGTTCGGGCCTTCCGGATGCGGCTTGGGCGCTCTTCGGGGACCTCCGTGGCGCGGA	28	119094687	0.761565393858634	7	16	131	0.108843537414966	Coding RNAs	119094679	67
chr11	119094870	119094922	53	-	G7170.1	CACCACAAAGGCCCTTTTAAGGGCCACCACCGCCCTCATGGAAAGAGCTGAGC	20	119094922	0.919641678814172	4	6	61	0.0895522388059701	Coding RNAs	119094901	53
chr11	119095031	119095169	139	-	G7170.2	AAGACGCGAATCATCCCCCGCCACCTGCAGCTGGCCATCCGCAACGACGAGGAGCTCAACAAGCTGCTGGGCGGCGTGACGATCGCCCAGGGAGGCGTCCTGCCCAACATCCAGGCCGTGCTGCTGCCCAAGAAGACCA	70	119095031	0.914944046058321	11	27	200	0.118942731277533	Coding RNAs	119095144	139
chr11	119095188	119095457	270	-	G7170.3	CACTGCGGCGGGCGTCTGTTCTAGTGTTTGAGCCGTCGTGCTTCACCGGTCTACCTCGCTAGCATGTCGGGCCGCGGCAAGACTGGCGGCAAGGCCCGCGCCAAGGCCAAGTCGCGCTCGTCGCGCGCCGGCCTCCAGTTCCCAGTGGGCCGTGTACACCGGCTGCTGCGGAAGGGCCACTACGCCGAGCGCGTTGGCGCCGGCGCGCCAGTGTACCTGGCGGCAGTGCTGGAGTACCTCACCGCTGAGATCCTGGAGCTGGCGGGCAAT	337	119095360	0.912776792723112	41	244	1640	0.129511677282378	Coding RNAs	119095420	270
chr11	123057646	123057677	32	-	G7175.4	AAATTCGTAGCAAATTCTGTGGCAGTTTTAAA	13	123057677	0.699803229988082	6	11	83	0.117021276595745	Coding RNAs	123057672	32
chr11	123058355	123058393	39	-	G7178.1	CAAGAATTCACTTGAGTCCTATGCCTTCAACATGAAAGC	13	123058393	0.784122139209411	5	7	80	0.0804597701149425	Coding RNAs	123058372	39
chr11	123058466	123058501	36	-	G7179.1	GTTAATTTCTTTCCTAGGCCGTTTGAGCAAGGAAGA	12	123058466	0.982080188172173	3	7	114	0.0578512396694215	Coding RNAs	123058481	36
chr11	123058659	123058721	63	-	G7180.1	TTGACATTGATGCCAATGGTATACTCAATGTCTCTGCTGTGGACAAGAGTACGGGAAAAGAGA	21	123058659	0.952101984126253	9	19	116	0.140740740740741	Coding RNAs	123058675	63
chr11	123058734	123058772	39	-	G7180.2	TCACAGGCATACCTCCTGCACCCCGAGGTGTTCCTCAGA	12	123058742	0.580250419687675	5	7	57	0.109375	Coding RNAs	123058757	39
chr11	123058798	123058839	42	-	G7180.4	CCTACCAAGGTTTATGAAGGCGAGCGTGCCATGACAAAGGAT	17	123058804	0.817467262158754	7	11	52	0.174603174603175	Coding RNAs	123058825	42
chr11	123059099	123059170	72	-	G7181.1	AACTGCTGGTGGAGTCATGACTGTCCTCATCAAGCGTAATACCACCATTCCTACCAAGCAGACACAGACCTT	22	123059129	0.745654950892504	9	16	116	0.121212121212121	Coding RNAs	123059155	72
chr11	123059181	123059276	96	-	G7181.2	CTTTTTGTTTGCTAGCTGTCCAGGCAGCCATCTTGTCTGGAGACAAGTCTGAGAATGTTCAAGATTTGCTGCTCTTGGATGTCACTCCTCTTTCCC	75	123059235	0.692758538391569	25	65	606	0.0968703427719821	Coding RNAs	123059247	96
chr11	123059486	123059541	56	-	G7182.1	AAGACTTCTTCAATGGAAAAGAACTGAATAAGAGCATCAACCCTGATGAAGCTGTT	20	123059525	0.755165543343027	8	16	87	0.155339805825243	Coding RNAs	123059487	56
chr11	123059564	123059598	35	-	G7182.2	ATGATATTGTCCTGGTTGGTGGTTCTACTCGTATC	23	123059598	0.532526654387897	11	15	191	0.0728155339805825	Coding RNAs	123059570	35
chr11	123059607	123059728	122	-	G7182.3	GAAGGAATCGACTTCTATACCTCCATTACCCGTGCCCGATTTGAAGAACTGAATGCTGACCTGTTCCGTGGCACCCTGGACCCAGTAGAGAAAGCCCTTCGAGATGCCAAACTAGACAAGTC	66	123059631	0.783690254577345	21	46	348	0.116751269035533	Coding RNAs	123059696	122
chr11	123059898	123059960	63	-	G7183.3	TATTGAGGATGGAATCTTTGAGGTCAAGTCTACAGCTGGAGACACCCACTTGGGTGGAGAAGA	26	123059898	0.715280495297509	9	16	127	0.111888111888112	Coding RNAs	123059917	63
chr11	123059979	123060016	38	-	G7183.4	AGAAACGTGCTCATCTTTGACCTGGGAGGTGGCACTTT	23	123059988	0.736667253728282	8	18	157	0.102857142857143	Coding RNAs	123059992	38
chr11	123060120	123060161	42	-	G7184.1	TAATGAGCCAACTGCTGCTGCTATTGCTTACGGCTTAGACAA	21	123060157	0.720949877987425	10	18	162	0.1	Coding RNAs	123060141	42
chr11	123060206	123060232	27	-	G7185.1	TTTAATGACTCTCAGCGTCAGGCTACC	11	123060221	0.808535294651458	4	10	57	0.149253731343284	Coding RNAs	123060224	27
chr11	123060236	123060283	48	-	G7185.2	TTTCCTTATTCCTAGACTGTTACCAATGCTGTGGTCACAGTGCCAGCT	17	123060256	0.748530258613931	7	15	141	0.0961538461538462	Coding RNAs	123060265	48
chr11	123060628	123060668	41	-	G7186.1	AAGCTTCTATCCAGAGGAGGTGTCTTCTATGGTTCTGACAA	29	123060652	0.665956776074207	10	25	237	0.0954198473282443	Coding RNAs	123060646	41
chr11	123060695	123060806	112	-	G7186.2	TTTTACAGATGCCAAACGTCTGATTGGACGCAGATTTGATGATGCTGTTGTCCAGTCTGATATGAAACATTGGCCCTTTATGGTGGTGAATGATGCTGGCAGGCCCAAGGTC	80	123060741	0.715157345579442	24	76	508	0.13013698630137	Coding RNAs	123060778	112
chr11	123061148	123061357	210	-	G7187.1	TTTTAAACCAGATTTTTCTTTTTTTCAGCAACCATGTCCAAGGGACCTGCAGTTGGTATTGATCTTGGCACCACCTACTCTTGTGTGGGTGTTTTCCAGCACGGAAAAGTCGAGATAATTGCCAATGATCAGGGAAACCGAACCACTCCAAGCTATGTCGCCTTTACGGACACTGAACGGTTGATCGGTGATGCCGCAAAGAATCAAGTT	138	123061233	0.752118434310872	40	124	861	0.125888324873096	Coding RNAs	123061226	210
chr11	123062064	123062132	69	-	G7188.1	TTGAACTCGCCTGCAGCTCTTGGGTTTTTTGTGGCTTCCTTCGTTATTGGAGCCAGGCCTACACCCCAG	87	123062127	0.767468948932748	20	71	728	0.0888610763454318	Coding RNAs	123062084	69
chr11	127941668	127941701	34	-	G7201.1	ACCGGCCGCTTCTGTCCTCGGACCCATTCCAACA	13	127941701	0.687831676128392	4	4	63	0.0597014925373134	Intergenic space	127941681	34
chr12	1200873	1200947	75	+	G7229.1	TACCATTGCCCATAATATTCAGACCCTTTAGGAGTTAAAAAGAGAGATTCAGTAGTCTCCCATACCTTGATATTA	42	1200931	0.714626862649229	14	24	270	0.0816326530612245	Introns	1200908	75
chr12	1201043	1201081	39	+	G7230.1	CTTCTGTAAAAATGTAAGTACATTCATCTGCCTATATTC	16	1201046	0.703918167322164	8	11	114	0.088	Introns	1201062	39
chr12	1201103	1201252	150	+	G7230.2	AGTTGAATTACTTTTAGATTTGTAGATTAAACAAAAGTGTAGATAACTTTCCCTTTCTCCTTTTTGTCACAATGAAATGCCATTTCTGACCTTGTTTTTGTATTTTAACATCTCTGAAATTGGGATACACGTACAAGTAAATGGCATGGT	48	1201221	0.827892760290182	23	34	488	0.0651340996168582	Introns	1201159	150
chr12	1201304	1201371	68	+	G7230.3	TTACTATGATGTGTCTTCTATCCTTGGTGAATTGATGTTAAGAATGCATTCAAAGAGTGAATAAAATT	31	1201348	0.753776889964644	13	21	311	0.0632530120481928	Introns	1201320	68
chr12	1201493	1201528	36	+	G7231.1	AATTAGATATTTGACGGGTTTACCTATATGCTGAGT	14	1201523	0.702849778595678	9	11	120	0.083969465648855	Introns	1201506	36
chr12	1201537	1201668	132	+	G7231.2	TTAGGTTGACCAAAAACGGTTTCTTTTGGACCATCTCCTTGGCAAAATGGGCTTTATGATATTACTTTATGTTAGTATCCCATTATATTCAGGCATCTGTTGCATAGTGTAACCCGGAAATGTAAACCTAGG	50	1201668	0.810942563939143	23	39	421	0.0847826086956522	Introns	1201573	132
chr12	1201684	1201907	224	+	G7231.3	CTGGTAAATATTTTTCCTTAAATTTTGAATTGATAGTCATTTACTGTGTCTTCAAAGATCTACCATATAGAAATTAAGCCGTATGCAAGATTGACATAAACTGCTATATAATTCATGAGGAAAGTGTCTCTTTAGAGAAAAATATTCTTACTTTTAAATTTATGGATATGCATCTTCAATCCATGAAGTATAGTGTCAGAGAATATGCTCTTAATGTGGTTAGA	96	1201774	0.815106722717596	49	88	817	0.0972375690607735	Introns	1201863	224
chr12	1201910	1202170	261	+	G7231.4	GGAAGAGAGATGACTGGGGCTGCGGATGGTGGCTCAGAGTAATTATATAATATGTGTTCTTGCTTGAGGGAGAATGGTCTGTGTTTAAAAAATGAAAAAACTGAAAAGGAAAAGAAAGATACCAGCATATTACAACTGAAGATGACTGGTTCTTTATCTGATCCTGCTTGCTTCAGCTTGCTTTCTGGGGAAGCTGCTTGTTTCTTTCTTCTTCCTCCTTGATGAATATCATAGACTTCCTTTAAAAGGAGAGTAAGTTAC	164	1202046	0.889674962014985	58	156	1123	0.121970289288507	Introns	1202026	261
chr12	1202196	1202298	103	+	G7231.5	AGGTTATCTTCCCAAAGTTTCCTGTGGGCACAGCACCTTATAGTTTGTTACTGTGGTCTTACAGGAATCTGTGTTTAATGGCTACTGTAGTGTTTCACCTAAA	63	1202206	0.61687627191642	26	46	537	0.0789022298456261	Introns	1202252	103
chr12	1202311	1202370	60	+	G7231.6	AGGATTACATATAATTCGATGTACAGATTTTTTCTCCTGAAGTTATTTCCCAAGAGTTAC	26	1202329	0.660138114747707	14	23	237	0.0884615384615385	Introns	1202344	60
chr12	1202744	1202818	75	+	G7232.1	AAAGTTGCTCTCTGGCAGGAATGCATTCCATTTTTTCCCATGGATTTACCCGTGTGTTATGTAAAAACTTGCATA	32	1202813	0.621755937590265	15	23	272	0.0779661016949153	Introns	1202762	75
chr12	1202858	1202904	47	+	G7232.2	ATTTTGACTTCCTGTGTCACAACCAATGAGATAGAAGGATCATTGGG	23	1202891	0.725086003234396	9	15	127	0.105633802816901	Introns	1202884	47
chr12	1202908	1203059	152	+	G7232.3	AATCATTTAGAGATCGGCTTCTTTCTGCCTTTGAACATTGTCTGCATTTTACACAGCGTTATAGATGCTAAACGTTCATGGAGTTTTATAGACTCCTAAGGAAGCATCATAAAACAGATAAATTATGCCCAGGTGAGATGTCAGCAGACCTA	70	1203024	0.757599839471332	30	58	563	0.0933977455716586	Introns	1202984	152
chr12	1203367	1203420	54	+	G7233.1	ATTCTTATTCTGTATCTGCCACTCAGGCACCATGTGATTGCCAGCAAGTCGTTT	39	1203397	0.699261918903101	12	30	264	0.102040816326531	Introns	1203388	54
chr12	1203471	1203877	407	+	G7233.3	CTTATCTGTTTTTATTCTCACAATGACTTTTTAAAACTTGTAAGTACTGAATTATACTTTTGCAAGACATCACTAAGTCTTAGAAAACATTAAAGTATAAATGGAAATGGTGCTTGCATTCAAGAAATAGATATTTTGTTTCAGATTCTTAAGGTACAATTTAGACCATGAAGCTAATCCAGATGATACTGGTCGTTAGAAGCCCTAACTATTTGGAGGATCATACTAATTACAGTGAAACTGATTACTTTTTGAAAAGAGAAAAACTGCTTGTTGTTGTAAAAGACAGTAATGAACTGTAAGGGCTACATGCTGTGCAGGAATATTAAGCATGACTGCTTTATATCTCCTACTGCTAAGCAGCATTGGAACTGAATTGATGTAAACAAGCCTGTGTAT…	221	1203638	0.745977540280064	86	180	1645	0.0986301369863014	Introns	1203836	407
chr12	1203890	1203924	35	+	G7233.4	AGATTGCACCATTTGAGGATTGTGGTAGATTTGGA	12	1203909	0.750942477861092	6	10	72	0.121951219512195	Introns	1203910	35
chr12	1203981	1204057	77	+	G7233.5	ATTTCAAGTACATTAAAGTTCTGTATTCTACAGAAGCTGTGTTTTTCTGCTTTTGCTTTTAGATAACTTGGATTCTC	31	1204011	0.705246849560799	16	21	344	0.0575342465753425	Non-coding RNA isoforms	1204014	77
chr12	1204091	1204198	108	+	G7233.6	TATAAGGTGGGTGTCTATAAAACTAAGCAGACTAAAATTGTGCAGTTACTTAAAGCCAACTCTGACTACTTAAATGAGAATGAGATGGCTAACCTTCTCTATTTTTCT	40	1204142	0.774784461013798	18	30	283	0.0958466453674121	Non-coding RNA isoforms	1204146	108
chr12	1754275	1754313	39	+	G7236.1	GAAGGTCCATTCTCCCAAGAAGAGGGGACAGAAAGACAG	12	1754302	0.956056056686778	2	5	21	0.192307692307692	Coding RNAs	1754293	39
chr12	1754317	1754360	44	+	G7236.2	TATTTGTAAGAAAGGCTTGGGTATCCCATGAACGAGCCAACAGA	14	1754360	0.956843262764151	8	14	70	0.166666666666667	Coding RNAs	1754341	44
chr12	2794997	2795050	54	+	G7245.1	GAGGTGCTCAAGCCTCCTCGCGGTCCGCAGTCAGTGCCGCCGCGCCCGGCCTCC	15	2795004	0.773664915782505	4	10	45	0.181818181818182	Coding RNAs	2795038	54
chr12	2795074	2795143	70	+	G7245.2	CCGCCCGCGGCCCAGAGTGCGCTCGCGCCGGCACCAGCTCCCGGATAAACGGCGCGCCGCGCGGAGATGA	42	2795074	0.915326570040812	5	26	64	0.288888888888889	Coding RNAs	2795101	70
chr12	2795180	2795199	20	+	G7245.3	AGTCGGCGCCGCTGCCCATG	11	2795180	0.53057265791744	2	3	17	0.15	Coding RNAs	2795182	20
chr12	2797176	2797214	39	+	G7246.1	GATTGGGGACCGAGTCTTTGTCCACTACACTGGCTGGCT	15	2797202	0.792010667058565	5	10	84	0.106382978723404	Coding RNAs	2797193	39
chr12	2797822	2797864	43	+	G7247.1	CAGCAGGCAGTCCTCCAAAGATTCCCCCCAATGCCACGCTTGT	12	2797845	0.800809172126927	3	5	41	0.108695652173913	Coding RNAs	2797853	43
chr12	2877236	2877296	61	+	G7259.1	AGGCTGTGCGGTCTGCCAGGAGCTGCGGCCCCGTCCGGCCCGGGCTGGTAAGGCGGACCGC	26	2877296	0.91621483195591	10	20	67	0.229885057471264	Coding RNAs	2877273	61
chr12	2885296	2885332	37	+	G7260.1	TTGGAGCCTATCCCCCAACCCGAAGGCTAACAGCATC	24	2885312	0.86790857432395	4	16	55	0.225352112676056	Coding RNAs	2885310	37
chr12	2885335	2885378	44	+	G7260.2	GTGGTTACTAACTGTTCCTCATTCACCGGTTGATGCCTCCCAGA	15	2885335	0.611192814410847	6	10	96	0.0943396226415094	Coding RNAs	2885359	44
chr12	4098600	4098638	39	+	G7270.1	TACTCGTATCCCCAAGATTCAGAAGCTTCTCCAAGACTT	12	4098615	0.733301539502741	5	6	65	0.0845070422535211	Non-coding genes	4098606	39
chr12	4273800	4273859	60	+	G7272.1	TTTAAGGGGAGGACCGGTGCGAGTGAGGCAGCCCCGAGGCTCTGCTCGCCCACCACCCAA	32	4273859	0.950815928823535	6	23	73	0.239583333333333	Coding RNAs	4273816	60
chr12	4274082	4274121	40	+	G7273.1	CGTGCGGGACCGCAACCTGCTCCGAGACGACCGCGTCCTG	12	4274107	0.866593275897644	1	3	28	0.0967741935483871	Coding RNAs	4274083	40
chr12	4649141	4649165	25	+	G7307.1	ACAATCCCGGGTTGTCCGGGTCCTG	13	4649141	0.753479136333142	4	10	54	0.15625	Coding RNAs	4649155	25
chr12	6534528	6534594	67	+	G7317.1	CTCCTGTTCGACAGTCAGCCGCATCTTCTTTTGCGTCGCCAGGTGAAGACGGGCGGAGAGAAACCCG	107	6534594	0.986487885136389	13	70	537	0.115321252059308	Coding RNAs	6534566	67
chr12	6534818	6534871	54	+	G7318.1	CATCGCTCAGACACCATGGGGAAGGTGAAGGTCGGAGTCAACGGGTGAGTTCGC	37	6534842	0.730891654375216	7	10	129	0.0719424460431655	Coding RNAs	6534819	54
chr12	6536497	6536542	46	+	G7319.1	TGGTCGTATTGGGCGCCTGGTCACCAGGGCTGCTTTTAACTCTGGT	39	6536522	0.666395063505763	9	22	244	0.0827067669172932	Coding RNAs	6536513	46
chr12	6536563	6536612	50	+	G7319.2	CAATGACCCCTTCATTGACCTCAACTACATGGTGAGTGCTACATGGTGAG	24	6536563	0.702309266827637	9	14	158	0.0813953488372093	Coding RNAs	6536581	50
chr12	6536694	6536753	60	+	G7320.1	TCCAATATGATTCCACCCATGGCAAATTCCATGGCACCGTCAAGGCTGAGAACGGGAAGC	27	6536753	0.991087670362684	5	14	129	0.0979020979020979	Coding RNAs	6536708	60
chr12	6536767	6536809	43	+	G7320.2	AAATCCCATCACCATCTTCCAGGAGTGAGTGGAAGACAGAATG	44	6536767	0.827856379109309	5	13	203	0.0601851851851852	Coding RNAs	6536790	43
chr12	6536939	6537031	93	+	G7321.1	AAGTGGGGCGATGCTGGCGCTGAGTACGTCGTGGAGTCCACTGGCGTCTTCACCACCATGGAGAAGGCTGGGGTGAGTGCAGGAGGGCCCGCG	47	6537031	0.996515881204687	10	16	229	0.0653061224489796	Coding RNAs	6536982	93
chr12	6537155	6537191	37	+	G7322.1	GCCCCCATGTTCGTCATGGGTGTGAACCATGAGAAGT	24	6537185	0.716171404882805	5	8	151	0.050314465408805	Coding RNAs	6537178	37
chr12	6537329	6537363	35	+	G7323.1	ACTGCTTAGCACCCCTGGCCAAGGTCATCCATGAC	26	6537344	0.852252774031952	2	4	113	0.0341880341880342	Coding RNAs	6537343	35
chr12	6537368	6537405	38	+	G7323.2	TTGGTATCGTGGAAGGACTCATGGTATGAGAGCTGGGG	21	6537372	0.810994594891761	2	3	121	0.0241935483870968	Coding RNAs	6537390	38
chr12	6537601	6537671	71	+	G7324.1	CACTGCCACCCAGAAGACTGTGGATGGCCCCTCCGGGAAACTGTGGCGTGATGGCCGCGGGGCTCTCCAGA	43	6537632	0.973210472522942	5	11	168	0.0614525139664804	Coding RNAs	6537660	71
chr12	6537677	6537730	54	+	G7324.2	ATCCCTGCCTCTACTGGCGCTGCCAAGGCTGTGGGCAAGGTCATCCCTGAGCTG	29	6537715	0.855108637740161	6	8	148	0.0512820512820513	Coding RNAs	6537700	54
chr12	6537759	6537818	60	+	G7324.3	GTGTCCCCACTGCCAACGTGTCAGTGGTGGACCTGACCTGCCGTCTAGAAAAACCTGCCA	37	6537786	0.738150587963207	4	8	203	0.037914691943128	Coding RNAs	6537788	60
chr12	6537849	6537912	64	+	G7324.4	AGGCGTCGGAGGGCCCCCTCAAGGGCATCCTGGGCTACACTGAGCACCAGGTGGTCTCCTCTGA	54	6537855	0.544235751113165	3	3	225	0.0131578947368421	Coding RNAs	6537898	64
chr12	6537920	6537971	52	+	G7324.5	AGCGACACCCACTCCTCCACCTTTGACGCTGGGGCTGGCATTGCCCTCAACG	38	6537960	0.624771794074527	4	6	196	0.0297029702970297	Coding RNAs	6537938	52
chr12	6537976	6538008	33	+	G7324.6	CTTTGTCAAGCTCATTTCCTGGTATGTGGCTGG	14	6538008	0.784049837183906	6	6	89	0.0631578947368421	Coding RNAs	6538001	33
chr12	6538250	6538347	98	+	G7326.1	AGTCCCCCACCACACTGAATCTCCCCTCCTCACAGTTGCCATGTAGACCCCTTGAAGAGGGGAGGGGCCTAGGGAGCCGCACCTTGTCATGTACCATC	47	6538250	0.813248371699968	7	9	199	0.0432692307692308	Coding RNAs	6538324	98
chr12	6766382	6766412	31	+	G7335.1	CTCTGCTGGTGCGGGGGCGGCGAGCCCGGGA	17	6766406	0.918541791670965	3	7	30	0.189189189189189	Coding RNAs	6766396	31
chr12	6766415	6766451	37	+	G7335.2	GAGCTACCGCGGCCGAGCGCGCCGGCCACCGCCTGCA	15	6766433	0.92400089032936	2	8	7	0.533333333333333	Coding RNAs	6766440	37
chr12	6766453	6766486	34	+	G7335.3	CGCCCTTCCGCCCGCCCTCCGGACGGCCGCAGCC	17	6766486	0.926128049561013	2	8	21	0.275862068965517	Coding RNAs	6766476	34
chr12	6766548	6766588	41	+	G7335.4	AGAGACCCAGCTTGCCGAGCGGCCGCCGCTGCCGCTGTCGC	13	6766572	0.693151161018217	2	3	26	0.103448275862069	Coding RNAs	6766565	41
chr12	6766719	6766754	36	+	G7336.1	GCGTGGAGGCAGCGGCCGAGTTGAGCGCCAAGGTAC	19	6766730	0.716069768547191	3	4	40	0.0909090909090909	Coding RNAs	6766738	36
chr12	6852216	6852238	23	+	G7343.1	TTACCGACGATCCGGGTCCCTAA	24	6852218	0.873803133807366	2	4	74	0.0512820512820513	Coding RNAs	6852224	23
chr12	6867540	6867652	113	+	G7347.1	GACCTTCAGCGCCTCGGCTCCAGCGCCATGGCGCCCTCCAGGAAGTTCTTCGTTGGGGGAAACTGGAAGATGAACGGGCGGAAGCAGAGTCTGGGGGAGCTCATCGGCACTCT	61	6867567	0.835723617404839	13	36	270	0.117647058823529	Coding RNAs	6867595	113
chr12	6868863	6868952	90	+	G7348.1	GAGGTGGTTTGTGCTCCCCCTACTGCCTATATCGACTTCGCCCGGCAGAAGCTAGATCCCAAGATTGCTGTGGCTGCGCAGAACTGCTAC	34	6868900	0.834395976038265	8	15	201	0.0694444444444444	Coding RNAs	6868877	90
chr12	6869166	6869197	32	+	G7349.1	TTTGGGGAGTCAGATGAGGTTAGTAGCCAAGA	13	6869166	0.70923873210173	5	6	67	0.0821917808219178	Coding RNAs	6869182	32
chr12	6870772	6870796	25	+	G7355.1	GTGCCTCTGTGCTGTGTATGTGAAC	17	6870781	0.802583669852621	2	3	60	0.0476190476190476	Coding RNAs	6870795	25
chr12	6933853	6933924	72	+	G7360.1	CAGATCCTGCAAAAGTTCCAGGTGCCCACACTGGAAACTTGGAGATCCTGCTTCCCAGACCACAGCTGTGGG	22	6933853	0.803470292289207	8	15	99	0.131578947368421	Coding RNAs	6933868	72
chr12	6943825	6943884	60	+	G7372.1	AGCTCTTTTAGAATTTGTCTAGTAGGCTTTCTGGCTTTTTACCGGAAAGCCCCTCTTATG	345	6943869	0.81736910963527	19	159	3989	0.0383317261330762	Coding RNAs	6943859	60
chr12	6944112	6944143	32	+	G7373.2	CAGACGCCCTATGGCGTCCGCCTCGACCCAAC	19	6944112	0.636763041681034	3	8	54	0.129032258064516	Coding RNAs	6944126	32
chr12	6975875	6975906	32	+	G7377.1	TGACTGCTGGAAGATGATCTTTCTGCACTGAG	12	6975888	0.676639199754333	3	3	74	0.038961038961039	Coding RNAs	6975903	32
chr12	7705251	7705280	30	+	G7382.1	TCGAGGCCAGCCTGGCCCACATGGCGAAAC	50	7705280	0.777187848592723	1	8	94	0.0784313725490196	Intergenic space	7705261	30
chr12	8033041	8033077	37	+	G7385.1	GAGAGAAAAGACCCTTACCACTCGGGTGAGGGAAAGA	12	8033041	0.983078977791766	3	3	25	0.107142857142857	Coding RNAs	8033050	37
chr12	11171232	11171259	28	+	G7402.1	AGCTTGGGTGTGAGCCCGGGAGCCGCTT	11	11171232	0.60073623289677	5	10	41	0.196078431372549	Coding RNAs	11171242	28
chr12	11171348	11171422	75	+	G7402.4	ACCTGGCTCATGGCCCCCGCGGCGGCTCCGTCCTCCTTGGCCGTCAGGGCCTCAAGCCCCGCCGCGACACCCACC	27	11171422	0.961157348556752	7	17	78	0.178947368421053	Coding RNAs	11171359	75
chr12	12111057	12111123	67	+	G7406.1	CGCGCGCCTCCTCCGCCGCCGCGGACTCCGGCAGCTTTATCGCCAGAGTCCCTGAACTCTCGCTTTC	29	12111104	0.721915196829048	8	10	115	0.08	Introns	12111072	67
chr12	12717679	12717747	69	+	G7416.1	CTAGAGCTCGGGCCGTGGCTCGTCGGGGTCTGTGTCTTTTGGCTCCGAGGGCAGTCGCTGGGCTTCCGA	39	12717738	0.679364494682425	13	31	211	0.128099173553719	Coding RNAs	12717694	69
chr12	12717808	12717836	29	+	G7417.1	GAGAGAGGCGGTCGTGCAGACCCGGGAGA	13	12717836	0.962383835999952	1	3	16	0.157894736842105	Coding RNAs	12717818	29
chr12	12717852	12717880	29	+	G7417.2	CGAGTGTCTAACGGGAGCCCTAGCCTGGA	15	12717866	0.598550991896603	5	13	48	0.213114754098361	Coding RNAs	12717863	29
chr12	12875517	12875542	26	+	G7437.1	CTGGTGCTTGATGGTCGAGGCCATCT	11	12875532	0.758968385904596	2	5	69	0.0675675675675676	Non-coding genes	12875526	26
chr12	13046154	13046208	55	+	G7442.1	CTACGGCCATACCACCCTGAACGCGCCCGATCTCGTCTGATCTCGGAAGCTAAGC	40	13046187	0.630718566422369	8	16	159	0.0914285714285714	Introns	13046178	55
chr12	15882550	15882613	64	+	G7452.1	AACCTCGGTGCCACCGGATTGCCCTTCTTTTCCTGTTGCCCAGCCCAGCCCTAGTGTCAGGGCG	28	15882560	0.872966813156869	9	19	141	0.11875	Coding RNAs	15882591	64
chr12	16991579	16991616	38	+	G7458.1	AATGTGGGCTTCAATGTCAAGAACGTGTCTGTCAAGGA	15	16991594	0.734765217329319	2	3	81	0.0357142857142857	Non-coding genes	16991595	38
chr12	19089781	19089809	29	+	G7463.1	TTGTCTTCTCCACGAGGTGGAATGAAGAA	13	19089809	0.790203953437336	7	10	75	0.117647058823529	Non-coding genes	19089790	29
chr12	20551444	20551567	124	+	G7464.1	GATAGCTCTTTCTCGATTCCGTGGGTGGTGGTGCATGGCCGTTCTTAGTTGGTGGAGCGATTTGTCTGGTTAATTCCGATAACGAACGAGACTCTGGCATGCTAACTAGTTACGCGACCCCCGA	3680	20551565	0.910970295709095	21	33	24411	0.00135002454590083	Introns	20551499	124
chr12	21501819	21501877	59	+	G7467.1	GTGGCGGCTCTCGCCTGGGCTGTTTCCCGGCTTCATTTCTCCCGACTCAGCTTCCCACC	21	21501833	0.909562839958583	10	17	129	0.116438356164384	Coding RNAs	21501837	59
chr12	22046491	22046518	28	+	G7470.1	TTAAGCACCTGGCGGGGGTCCCGCTCAT	12	22046500	0.717113807417355	4	8	37	0.177777777777778	Coding RNAs	22046501	28
chr12	26938501	26938578	78	+	G7480.1	GGCGGAGGTGTCTACCCCGCCGGTGATGGCGTTGAACGCCACTGGCTTCCCGGCCTTCCGTCCGCTGCCTCCGTCCGA	41	26938527	0.682418989251394	16	33	189	0.148648648648649	Coding RNAs	26938530	78
chr12	26938595	26938636	42	+	G7481.1	TGAGGAGGCGGATTAGGGGGGCGCGGAGTCTCTTCCCTTGAG	15	26938635	0.778305008900937	6	12	54	0.181818181818182	Coding RNAs	26938614	42
chr12	26938639	26938704	66	+	G7481.2	CATAGGTCCCGGTTGGTAGAGGGTTTGAGTCCGCATCGCCACAGCTGAAGGCTGCGAGGGACTAAG	18	26938683	0.878985200346039	8	13	82	0.136842105263158	Coding RNAs	26938662	66
chr12	27549409	27549431	23	+	G7487.1	TTCTACAGTCCGGATGAGGAATC	21	27549424	0.939375305502958	1	19	95	0.166666666666667	Introns	27549418	23
chr12	27710840	27710939	100	+	G7488.1	AGCCATGGCGGCCGCCGCGCTCCCAGCATGGCTGTCTCTGCAGTCGAGGGCAAGGACTCTGCGTGCATTCTCCACTGCCGTCTACTCGGCCACTCCGGTC	41	27710840	0.911443773718707	17	28	173	0.139303482587065	Coding RNAs	27710887	100
chr12	29389358	29389392	35	+	G7501.1	CGGGCCGGCGGGTGAACTGGGGGGCCCCGGGACAG	12	29389364	0.703204564039009	2	9	11	0.45	Non-coding genes	29389378	35
chr12	29389745	29389794	50	+	G7504.1	AGGCCACGGAGCCGCGCAGATCCGGTTCCCGGGTGACCACTCTGTCGCCA	15	29389745	0.962361712156711	6	11	55	0.166666666666667	Non-coding genes	29389773	50
chr12	29389971	29390004	34	+	G7505.1	TGGCCCGTTGGAAATGCCCACCACCCTCTGGGAA	14	29389988	0.90193493712157	4	13	46	0.220338983050847	Non-coding genes	29389981	34
chr12	34205793	34205820	28	+	G7514.1	CTGGGAATACCGGGTGCTGTAGGCTTTT	40	34205800	0.65178833419029	4	4	268	0.0147058823529412	Non-coding genes	34205805	28
chr12	42326201	42326235	35	+	G7526.1	TTACGGGGTCTCCCGGAGGGCCAGAGTCGGTGAGC	17	42326207	0.668987859021294	6	17	52	0.246376811594203	Coding RNAs	42326216	35
chr12	47773356	47773409	54	+	G7538.1	AGCTCCGTGGCCGGCTTCTCCATCTTCCTCGTCTGGACGGTGGTCTACCGACAG	22	47773409	0.646136616298696	8	12	123	0.0888888888888889	Coding RNAs	47773384	54
chr12	47964216	47964276	61	+	G7542.1	CACCAGTGGCATATCACGGCCATGGGGTCTCAGCATTCCGCTGCTGCTCGCCCCTCCTCCT	22	47964216	0.734539831854582	10	21	122	0.146853146853147	Coding RNAs	47964241	61
chr12	49265096	49265201	106	+	G7551.1	GGACTCCTTGGTAGTCTGTTAGTGGGAGATCCTTGTTGCCGTCCCTTCGCCTCCTTCACCGCCGCAGACCCCTTCAAGTTCTAGTCATGGTGAGTGGGGTTCCCTC	39	49265178	0.714726830961026	17	34	293	0.103975535168196	Coding RNAs	49265128	106
chr12	49269468	49269604	137	+	G7552.1	GAGTGCATCTCCATCCACGTTGGCCAGGCTGGTGTCCAGATTGGCAATGCCTGCTGGGAGCTCTACTGCCTGGAACACGGCATCCAGCCCGATGGCCAGATGCCAAGTGACAAGACCATTGGGGGAGGAGATGATTC	95	49269559	0.896099637669162	21	74	415	0.151329243353783	Coding RNAs	49269549	137
chr12	49269607	49269669	63	+	G7552.2	TCAACACCTTCTTCAGTGAAACGGGTGCTGGCAAGCATGTGCCCCGGGCAGTGTTTGTAGACT	32	49269621	0.741976582619507	9	17	116	0.12781954887218	Coding RNAs	49269668	63
chr12	49269836	49269877	42	+	G7553.1	CGCACTGGCACTTACCGCCAGCTCTTCCACCCTGAGCAACTC	13	49269870	0.808889182706859	2	3	54	0.0526315789473684	Coding RNAs	49269837	42
chr12	49269898	49269935	38	+	G7553.2	TGCCAATAACTATGCCCGAGGGCACTACACCATTGGCA	15	49269903	0.725030875665033	6	8	46	0.148148148148148	Coding RNAs	49269910	38
chr12	49272282	49272311	30	+	G7554.1	CTTGGTTTTCCACAGCTTTGGTGGGGGAAC	12	49272293	0.734826630549601	4	4	55	0.0677966101694915	Coding RNAs	49272286	30
chr12	49272461	49272491	31	+	G7555.1	TGGAGCACTCTGATTGTGCCTTCATGGTAGA	15	49272491	0.612172536740436	3	3	78	0.037037037037037	Coding RNAs	49272466	31
chr12	49272560	49272664	105	+	G7555.3	ACCGCCTTATTAGCCAGATTGTGTCCTCCATCACTGCTTCCCTGAGATTTGATGGAGCCCTGAATGTTGACCTGACAGAATTCCAGACCAACCTGGTGCCCTACC	46	49272615	0.764150172669609	18	26	308	0.0778443113772455	Coding RNAs	49272589	105
chr12	49272684	49272723	40	+	G7555.4	GGCCACATATGCCCCTGTCATCTCTGCTGAGAAAGCCTAC	43	49272692	0.589898523221483	8	14	281	0.0474576271186441	Coding RNAs	49272706	40
chr12	49272754	49272781	28	+	G7556.1	AATGCTTGCTTTGAGCCAGCCAACCAGA	12	49272778	0.970868188054834	4	5	49	0.0925925925925926	Coding RNAs	49272763	28
chr12	49272963	49272992	30	+	G7557.3	GGTGCCTGGCGGAGACCTGGCCAAGGTACA	23	49272972	0.684569201681027	3	5	72	0.0649350649350649	Coding RNAs	49272983	30
chr12	49323606	49323651	46	+	G7560.1	ATCATGACCACCCGGCAAGCCACGAAGGATCCCCTCCTCCGGGGTG	16	49323623	0.911335598019207	4	12	25	0.324324324324324	Coding RNAs	49323610	46
chr12	49741564	49741626	63	+	G7563.1	ATCCGGTGTTAGAAGCGCTGGTAGGCCTTGGAGAGGCGGGTTAGGAAGGTACGTCTGAACCTA	32	49741585	0.717699196202097	9	24	150	0.137931034482759	Coding RNAs	49741589	63
chr12	49752463	49752521	59	+	G7565.1	GAGTGGAGACTGCTGCACGGACTCTGGAACCATGAACATATTTGATCGAAAGATCAACT	40	49752463	0.855470478562819	11	27	190	0.124423963133641	Coding RNAs	49752479	59
chr12	49753027	49753059	33	+	G7566.1	TATGTTTGTGGCGGCTGCAGGGGCCTATGTCCA	19	49753034	0.634946375453812	7	12	111	0.0975609756097561	Coding RNAs	49753042	33
chr12	49755634	49755666	33	+	G7567.1	GGCTGGCCTGCTGTCTGCCTTGGGCTCCCTGAT	12	49755634	0.650168750640114	4	5	82	0.0574712643678161	Coding RNAs	49755646	33
chr12	49758226	49758254	29	+	G7569.1	GGAGTTGGCCTGGGCCCTGCCCTGGAGTT	12	49758236	0.719878010184047	3	5	63	0.0735294117647059	Coding RNAs	49758239	29
chr12	49763458	49763488	31	+	G7575.2	CTGGTCTGGCAAACACACCTTTCTGCTTTGC	11	49763488	0.649883782363487	4	4	64	0.0588235294117647	Coding RNAs	49763462	31
chr12	49764177	49764215	39	+	G7580.3	GGGGATCTCCAGCTCCTTCCTGTGGGCTGCCACAGACAG	13	49764215	0.810921281873662	3	4	50	0.0740740740740741	Coding RNAs	49764189	39
chr12	49764268	49764306	39	+	G7580.5	CAGAGCTTCAGTGTGAGAGGATCGAGCCATTGAAAGCTC	15	49764300	0.707712989570941	5	11	65	0.144736842105263	Coding RNAs	49764282	39
chr12	50085341	50085368	28	+	G7586.1	TGTGCGGCTGCATCGGCGGCTCCGGGAA	12	50085355	0.57337615200278	3	5	40	0.111111111111111	Coding RNAs	50085347	28
chr12	50112249	50112319	71	+	G7591.1	CCCTGCCTGCCTGAGGAGGCCTCGGTTGGATGCGAAGGAGCTGCAGCATCCAGGTACGCTGCCGGCTAGGG	29	50112249	0.805908629138277	9	15	117	0.113636363636364	Coding RNAs	50112277	71
chr12	50764161	50764189	29	+	G7597.2	TGATTCTCCCCGCCCCGCCTGACCCCCGA	11	50764161	0.525766852440004	4	4	27	0.129032258064516	Coding RNAs	50764180	29
chr12	53153265	53153303	39	+	G7627.1	AAGGATCATGTCTGCGAGCCAGGATTCCTGATCCAGAGA	18	53153293	0.741438337932057	7	26	78	0.25	Non-coding genes	53153278	39
chr12	53153397	53153426	30	+	G7628.1	CCTTCTCCGTGGCATCTACGCCTATGGTTT	15	53153397	0.663308942465568	7	10	118	0.078125	Non-coding genes	53153408	30
chr12	53154297	53154324	28	+	G7631.1	TAGTCACCAACTATGACCTTCCCACCAA	11	53154324	0.716374186743164	2	4	45	0.0816326530612245	Non-coding genes	53154312	28
chr12	53154347	53154386	40	+	G7631.2	ATCGGTCGAGGTGGACGGTTTGGCCGTAAAGGTGTGGCTA	12	53154357	0.680988859127027	7	10	69	0.126582278481013	Non-coding genes	53154371	40
chr12	53295580	53295614	35	+	G7653.1	ATTAACATCACGGAGCTGAATCTGCCGCAGCTAGA	11	53295614	0.70917982869269	4	7	43	0.14	Coding RNAs	53295592	35
chr12	53295891	53295929	39	+	G7654.1	AGTATGTGGAAGCCAAGGACTGTCTGAACGTGCTGAACA	13	53295896	0.766955539400495	3	6	48	0.111111111111111	Coding RNAs	53295902	39
chr12	53454771	53454827	57	+	G7680.1	AAAGTCCAGCTCCCCAGAACACTGCTCGACATGGACACCGGTGTGATTGAAGGTGGA	30	53454804	0.629442403549224	7	14	118	0.106060606060606	Coding RNAs	53454796	57
chr12	53454832	53454861	30	+	G7680.2	ATGTCACTCTCACCATCCGGCTACTTATGC	13	53454839	0.707236163498872	5	8	60	0.117647058823529	Coding RNAs	53454845	30
chr12	53461122	53461153	32	+	G7685.1	GATCTGCGTGGTCATGTTGGAGGTAAGCCCTC	12	53461130	0.738975998655486	2	4	81	0.0470588235294118	Coding RNAs	53461130	32
chr12	53471643	53471676	34	+	G7692.1	TGGCTGCATAATCGGGCGTCAAGGCGCCAAAATC	11	53471654	0.623076514403946	4	5	34	0.128205128205128	Coding RNAs	53471658	34
chr12	54053988	54054017	30	+	G7706.1	ATATTCGCAAAATAGCTACATCCCTGAACA	11	54053999	0.658922950165234	5	7	36	0.162790697674419	Coding RNAs	54053990	30
chr12	54126313	54126381	69	+	G7712.1	TGATGGCCACTCACGCTATAGCGCCCACTCTGTCCTGGGCCATCCCGCGCCAGCAGTGTAGCCCCCAGC	26	54126381	0.827922914439147	5	12	101	0.106194690265487	Non-coding genes	54126354	69
chr12	54132773	54132800	28	+	G7720.2	AAAAAATTCTTGGAACTGTGAGGCTTCA	11	54132776	0.667026723288931	4	7	47	0.12962962962963	Non-coding genes	54132783	28
chr12	54280739	54280774	36	+	G7721.1	AGCTTGCTCCTTTCTGCCCGTGGACGCCGCCGAAGA	12	54280768	0.890232236074642	3	4	44	0.0833333333333333	Coding RNAs	54280758	36
chr12	54280783	54280839	57	+	G7721.2	TAAAGTCTCTCTTCACCCTGCCGTCATGTCTAAGTCAGAGGTGAGTTAGGCGCGCTT	40	54280814	0.749592544472394	7	11	245	0.04296875	Coding RNAs	54280822	57
chr12	54284838	54284862	25	+	G7732.1	TGTAACAGTCTGATCGTGACGCTGA	11	54284838	0.780316364263214	5	6	59	0.0923076923076923	Coding RNAs	54284845	25
chr12	54340578	54340611	34	+	G7739.1	TGATTCTGGACAATGATGGAGATCGACTTTTTGC	11	54340591	0.837350350069184	4	6	73	0.0759493670886076	Coding RNAs	54340587	34
chr12	55966871	55966912	42	+	G7756.1	CTGCGTTCCATCCCGACCCGGGGCCACGGTACTGGGCCCTGT	15	55966904	0.731056800078462	5	10	52	0.161290322580645	Coding RNAs	55966882	42
chr12	55966989	55967034	46	+	G7756.2	ACCCGACTCGCTGGCGCTTCATGGAGAACTTCCAAAAGGTGGAAAA	14	55967004	0.582780417446113	4	5	45	0.1	Coding RNAs	55967003	46
chr12	55986977	55987058	82	+	G7763.2	CAGCTAGGCCCAATGGGCAACCCCAGGCCAGCAAAATTTGCCAGTTCAAATTGGTCCTGCTGGGAGAATCTGCAGTGGGAAA	33	55987000	0.781863537514187	14	33	143	0.1875	Coding RNAs	55987035	82
chr12	56042583	56042617	35	+	G7771.1	TGAAGCGAGCGTCTTCGATGGTAAGTGGGTCACCG	21	56042617	0.789901461597301	7	14	130	0.0972222222222222	Coding RNAs	56042601	35
chr12	56104611	56104663	53	+	G7774.2	TGCTCGCGCTTTCGCTCGCCCTCTCCTCGAGGATCGAGGGGACTCTGACCACA	31	56104645	0.698870187160598	9	19	143	0.117283950617284	Coding RNAs	56104640	53
chr12	56106632	56106672	41	+	G7777.1	GTACTGAGCCTGTGTGAGAAAGGTGATGCCATGATTATGGA	17	56106632	0.789218260401638	5	7	107	0.0614035087719298	Coding RNAs	56106654	41
chr12	56116643	56116837	195	+	G7783.1	TAGCGCCATTTTTTTGGGTGAGTGTTTTTTGGTTCCTGCGTTGGGATTCCGTGTACAATCCATAGACATCTGACCTCGGCACTTAGCATCATCACAGCAAACTAACTGTAGCCTTTCTCTCTTTCCCTGTAGAAACCTCTGCGCCATGAGAGCCAAGGTGAGCGGTTCCTGGTAGTAAGCTTGGGAGGTAGGAGT	187	56116773	0.780439421607055	39	111	1744	0.0598382749326146	Coding RNAs	56116786	195
chr12	56117196	56117232	37	+	G7784.1	AGAAGCGAATGCGCAGGTACGTTGAGACTTTGCCAGC	37	56117196	0.902391795287972	2	22	184	0.106796116504854	Coding RNAs	56117197	37
chr12	56117564	56117632	69	+	G7785.2	AACATGGAATGCCAGACGCTGGGGATGCTGGTACAAGTTGTGGGACTGCATGCTACTGTCTAGAGCTTG	33	56117582	0.797727393001035	9	19	185	0.0931372549019608	Coding RNAs	56117585	69
chr12	56117670	56117701	32	+	G7785.3	CGATCACCTCTGAGACCCACCTTGCTCATAAA	13	56117689	0.705895622036071	4	5	46	0.0980392156862745	Coding RNAs	56117681	32
chr12	56117703	56117751	49	+	G7785.4	AAAATGCCCATGTTGGTCCTCTGCCCTGGACCTGTGACATTCTGGACTA	19	56117712	0.638931018715192	9	10	113	0.0813008130081301	Coding RNAs	56117730	49
chr12	56117756	56117788	33	+	G7785.5	TGTGTTTATTTGTGGCCGAGTGTAACAACCATA	14	56117786	0.631418620002074	5	7	82	0.0786516853932584	Coding RNAs	56117768	33
chr12	56158375	56158403	29	+	G7792.1	AAGGTCCCGGAGAGCTGAGCAGTCAAGAT	13	56158375	0.694504813808513	2	3	29	0.09375	Coding RNAs	56158381	29
chr12	56158685	56158716	32	+	G7793.1	GTGACTTCACCGAAGACCAGACCGCAGGTAGG	17	56158702	0.823015359925744	3	8	33	0.195121951219512	Coding RNAs	56158697	32
chr12	56159637	56159683	47	+	G7794.1	CTGTACAGCCAGTGTGGGGATGTGATGAGGGCCCTGGGCCAGAACCC	13	56159683	0.981931422789236	2	3	42	0.0666666666666667	Coding RNAs	56159651	47
chr12	56159984	56160033	50	+	G7795.1	TGAAGGTGCTGGACTTTGAGCACTTTCTGCCCATGCTGCAGACAGTGGCC	16	56160023	0.700376861329449	7	9	100	0.0825688073394495	Coding RNAs	56160008	50
chr12	56160035	56160063	29	+	G7795.2	AGAACAAGGACCAGGGCACCTATGAGGAT	13	56160042	0.977716117444493	1	3	18	0.142857142857143	Coding RNAs	56160044	29
chr12	56190398	56190426	29	+	G7798.1	GAAATCCAATGGGGTTTCCCCGCACAGGT	16	56190417	0.604659820752621	3	8	73	0.0987654320987654	Intergenic space	56190412	29
chr12	56224386	56224423	38	+	G7799.1	TGTGGCTCCCCCTGCGGGCTGCTCAGCGGCGTGCACAG	13	56224392	0.775077351844549	2	6	48	0.111111111111111	Coding RNAs	56224395	38
chr12	57229718	57229821	104	+	G7813.1	CGACAGCTTGCTGCCCTAGACCAGAGTTGGTGGCTGGACCTCCTGCGACTTCCGAGTTGCGATGCTGTACTTCTCTTTGTTTTGGGCGGCTCGGGTAAGAATGG	49	57229736	0.871346339668032	17	36	298	0.107784431137725	Coding RNAs	57229803	104
chr12	57230813	57230870	58	+	G7814.1	GATGTGGGCAGCTGGTCAGGATGGCCATTCGGGCTCAGCACAGCAACGCAGCCCAGAC	29	57230862	0.982572764683785	7	13	98	0.117117117117117	Coding RNAs	57230835	58
chr12	57230923	57230957	35	+	G7814.2	AGTGATCCTGAGATGTGGGAGTTGCTGCAGAGGGA	12	57230928	0.557001204893166	3	4	50	0.0740740740740741	Coding RNAs	57230947	35
chr12	57231494	57231556	63	+	G7815.1	GAGCTGCGCTGGAGGCCCTGGGGTCCTGTCTGAACAACAAGTACTCGGAGGGTTATCCTGGCA	21	57231529	0.820403700583048	5	7	102	0.0642201834862385	Coding RNAs	57231508	63
chr12	57231742	57231808	67	+	G7816.1	AAATTGAGCTGCTGTGCCAGCGCCGGGCCTTGGAAGCCTTTGACCTGGATCCTGCACAGTGGGGAGT	33	57231749	0.749862855673309	8	14	141	0.0903225806451613	Coding RNAs	57231758	67
chr12	57231810	57231840	31	+	G7816.2	AATGTCCAGCCCTACTCCGGGTCCCCAGCCA	12	57231826	0.634094805681808	3	4	40	0.0909090909090909	Coding RNAs	57231829	31
chr12	57232522	57232550	29	+	G7818.2	ATAGCTGGCACCAGCGCCTATGCTCGCCT	13	57232531	0.521164890532228	3	3	53	0.0535714285714286	Coding RNAs	57232536	29
chr12	57233608	57233636	29	+	G7822.1	AATGCTCGGGCCATGGCAGATGCCCTGCT	16	57233627	0.897614691775108	2	5	53	0.0862068965517241	Coding RNAs	57233616	29
chr12	57233887	57233922	36	+	G7824.1	CGGGCGGCCTGCGGCTTGGTGAGACCTGGGGTTTGA	11	57233887	0.972352044444878	3	3	64	0.0447761194029851	Coding RNAs	57233902	36
chr12	57234349	57234387	39	+	G7827.1	TGATGAGCATTGAAGGCACCTGGGAAATGAGGCCCACAG	13	57234387	0.97772919742502	3	5	32	0.135135135135135	Coding RNAs	57234355	39
chr12	57234476	57234509	34	+	G7828.1	AGGGCAAGAGCCAGGTATAGTCTCCCTTCCCAGA	13	57234476	0.991284554972367	5	11	56	0.164179104477612	Coding RNAs	57234494	34
chr12	57234554	57234581	28	+	G7828.2	AAGACTTAGAAGGAGGGCCCAGGCACTT	13	57234554	0.673233642239065	2	3	36	0.0769230769230769	Coding RNAs	57234567	28
chr12	57234602	57234648	47	+	G7828.3	GATCACAGTGTCAGAGACGCGTCCTCTTTCTTGGGGAAGTTGAGGAG	26	57234635	0.579615411320753	6	10	131	0.0709219858156028	Coding RNAs	57234636	47
chr12	57489024	57489054	31	+	G7831.1	GTGGTCCCGTTCCTGACCCGGCCTAAGGTCC	11	57489030	0.56557123608407	5	8	53	0.131147540983607	Coding RNAs	57489029	31
chr12	57694193	57694233	41	+	G7846.2	TAGGACTGCTGCTTCTGGGACTCCTGTTACCCGCAAGTCTG	15	57694233	0.864126743381264	3	7	92	0.0707070707070707	Coding RNAs	57694218	41
chr12	62965341	62965401	61	+	G7865.1	TCGTGGAGGTTGGCCGGGTGGCCTATGTCTCCTTTGGACCTCATGCCGGAAAATTGGTCGC	39	62965352	0.630915049376908	10	16	237	0.0632411067193676	Non-coding genes	62965354	61
chr12	62965427	62965458	32	+	G7865.2	AGGGCTTTGGTCGATGGACCTTGCACTCAAGT	14	62965433	0.737607622750532	7	14	80	0.148936170212766	Non-coding genes	62965437	32
chr12	63779912	63779942	31	+	G7869.1	TTTCCGCCCGCTCCATGGCGGTGGATGCCTG	15	63779928	0.751208675757094	5	13	64	0.168831168831169	Coding RNAs	63779932	31
chr12	64404502	64404552	51	+	G7872.1	AGCCGGCCCTCGCGCTCTTTCCCTTCCTGGGGCGCCGACCCCGCCCGCTTG	19	64404539	0.628640357213312	6	13	82	0.136842105263158	Coding RNAs	64404507	51
chr12	64404563	64404699	137	+	G7872.2	TGCTTGCCTGCCTGCCTGCCTGCCCGGCGCCACGCAAGAGAAGGTGCCAGGGGACGCAGAGCGACTAGAGGCGCGCGGTCCCGGCCAGCACCGTCTCTGGCGTTGTAGCTGCGGCCGTGGCGGAGGACTACGGCGAC	71	64404620	0.903427945526063	14	41	201	0.169421487603306	Coding RNAs	64404582	137
chr12	66292884	66292923	40	+	G7893.1	GCGCTCCCCTGCTAGAACCTCCAAACAAGCTCTCAAGGTC	18	66292896	0.746322015285066	3	3	69	0.0416666666666667	Non-coding genes	66292913	40
chr12	68808190	68808253	64	+	G7913.1	GGCACCGCGGCGAGCTTGGCTGCTTCTGGGGCCTGTGTGGCCCTGTGTGTCGGAAAGATGGAGC	20	68808190	0.964294465906026	10	16	109	0.128	Coding RNAs	68808227	64
chr12	68808296	68808495	200	+	G7913.2	GATCCTGCTGCTTTCGCAGCCAGGAGCACCGTCCCTCCCCGGATTAGTGCGTACGAGCGCCCAGTGCCCTGGCCCGGAGAGTGGAATGATCCCCGAGGCCCAGGGCGTCGTGCTTCCGCGCGCCCCGTGAAGGAAACTGGGGAGTCTTGAGGGACCCCCGACTCCAAGCGCGAAAACCCCGGATGGTGAGGAGCAGGTAC	83	68808471	0.892888066853098	23	57	279	0.169642857142857	Coding RNAs	68808394	200
chr12	68809224	68809285	62	+	G7914.1	AACATGTCTGTACCTACTGATGGTGCTGTAACCACCTCACAGATTCCAGCTTCGGAACAAGA	32	68809285	0.842343096930263	11	23	175	0.116161616161616	Coding RNAs	68809253	62
chr12	69359759	69359811	53	+	G7929.1	CTCCACCTGCGCGGGCCTGAATGGCCTTCAGGAGCACAGTCGGCCTGAGGAGT	26	69359767	0.696131588417458	8	16	84	0.16	Coding RNAs	69359774	53
chr12	69359845	69359887	43	+	G7929.2	TCGCCCTCCTTCGGCTAGAAACCCTCCGCCTGGGCCCGCGCGA	12	69359887	0.876751555823776	6	8	42	0.16	Coding RNAs	69359859	43
chr12	69470422	69470472	51	+	G7930.1	AGCGGCTGAGACTCGATCTGCTCCAAGTAGGGGCTCCAGCGCGGGTCGGAG	17	69470422	0.669896290442273	4	5	55	0.0833333333333333	Coding RNAs	69470452	51
chr12	69470486	69470540	55	+	G7930.2	GCCCGCCGACCCGCGCCCTGCTCCCTCTCAGCACCTGGGCGGACGGTGAGTGGCT	17	69470486	0.982533582972081	6	10	54	0.15625	Coding RNAs	69470491	55
chr12	69585464	69585534	71	+	G7935.1	GCTGGTCCCGAGCACGAGCTGTGAGGGGATTCACTTGTGTGCGGAACTCCTCGGAACCATGGTGAGCCTGA	27	69585478	0.821089117824797	9	22	132	0.142857142857143	Coding RNAs	69585515	71
chr12	69586762	69586790	29	+	G7937.1	ATTGGTGCCATCGCCATTGGAGACTTGGT	12	69586771	0.625329904953316	5	9	65	0.121621621621622	Coding RNAs	69586781	29
chr12	69597175	69597205	31	+	G7941.1	CTTTGATCACCCAGAACTGGTGAAGCTTGGA	11	69597205	0.713537943553806	4	4	61	0.0615384615384615	Coding RNAs	69597184	31
chr12	71686135	71686247	113	+	G7953.1	TGCTCCTGGGGTCTCGGCCTTGGCCGGCTGGACCTGACCCTAGGGCGGCTTGCGCAGCTGTCGGGACGTGACTGCGTTCAGCCGCGTCGGGCGTGCTTCCCAGACTTGCCCAA	66	71686149	0.699320172770652	17	46	299	0.133333333333333	Coding RNAs	71686225	113
chr12	71686375	71686405	31	+	G7954.1	TTTCCCCGTGGGCTCCGGCGTGAGGCGCTGA	13	71686375	0.623535416052001	5	7	63	0.1	Coding RNAs	71686385	31
chr12	71686457	71686489	33	+	G7954.2	CTTTTGCGGTGAGGCGTTGACCACGCCCATATG	15	71686489	0.662815593474461	5	8	71	0.10126582278481	Coding RNAs	71686466	33
chr12	71754912	71754957	46	+	G7956.1	CGCTTTTCCTCCGGTGCCTGACGTGGTGGGCTGGGGCCCTTCATTC	15	71754926	0.766117938332553	5	7	86	0.0752688172043011	Coding RNAs	71754933	46
chr12	74457417	74457438	22	+	G7958.1	TGGTAAGCACCCTGGACTCTGA	19	74457434	0.650409640383826	2	3	67	0.0428571428571429	Intergenic space	74457429	22
chr12	74537924	74538015	92	+	G7960.1	AAACAGAAGGACTTGGGATTCCGGAGCAGTCGCCCCTATCGCTGCTCCTGCAGTTGCGGACGCCACCGACCCCGCCGCCGGAGGACTGGGCA	47	74538010	0.963626127611129	11	45	157	0.222772277227723	Coding RNAs	74537946	92
chr12	74538027	74538107	81	+	G7960.2	CTAGGCCTAGGCGCGGCCCGCGGAGCCAGACGTGTTGCTGCCGTGAGTAAAACGAGCGCCCTCTCCGCACTCGTTTACAAA	47	74538047	0.798772225244686	9	22	131	0.143790849673203	Coding RNAs	74538038	81
chr12	74539266	74539303	38	+	G7967.1	TTTAGTAGGGCGGTCATTTCCTACTCTGAGTTACTGGT	11	74539266	0.791337773157421	5	6	88	0.0638297872340425	Coding RNAs	74539286	38
chr12	88035569	88035610	42	+	G7983.1	CTGCTTCAGGGCTTCTCCGCGACTGGACCGGGCGCCGCTCGA	34	88035581	0.635818749385223	5	19	141	0.11875	Coding RNAs	88035590	42
chr12	88035647	88035691	45	+	G7984.2	TCATGAAGCGCTTGGGCTCCGTGCAGCGGAAAATGCCGTGTGTGT	17	88035652	0.746797502391196	7	14	64	0.179487179487179	Coding RNAs	88035662	45
chr12	88142378	88142414	37	+	G7985.1	AACTGGTGGCCTGAACGAGGTAGACCATGACTGTGGT	13	88142383	0.66083893697744	4	6	50	0.107142857142857	Coding RNAs	88142383	37
chr12	93467524	93467560	37	+	G7994.1	GATGGCGGGTTCGTGGTGAGAAGCCGTCAAGGTAACC	12	93467541	0.738944244750743	4	8	46	0.148148148148148	Coding RNAs	93467547	37
chr12	93469195	93469304	110	+	G7995.1	TAGAAATTGGTATGCTTAGAAGCAGATTCTAAAAGCAGTTTCTCTTCAGAACATCTTTTTTCATACCACTTGATAAGCATCTTGAAACACCATGGCTGTAGCTGCAGTAA	40	93469285	0.894546603264769	16	30	293	0.0928792569659443	Coding RNAs	93469207	110
chr12	95858972	95859092	121	+	G8008.1	TTGAAACTGCGGCTCGGGACCTGCGGTACCTGCTGTAGTCACGAGGGACGGGCGGCGGCCTGGTCGGCAGAGAGTAGCCTGCAACATTCGGCCGTGGTTACGATGGTAAGGAGAAAGAGAA	74	95859092	0.957404039325729	17	52	291	0.151603498542274	Coding RNAs	95859063	121
chr12	95861172	95861231	60	+	G8009.1	TACCCCTCAATCCCAAACCTTTCCTCAATGGACTAACAGGAAAGCCAGTGATGGTGAAAC	34	95861201	0.672463242243741	11	27	165	0.140625	Coding RNAs	95861190	60
chr12	96036021	96036060	40	+	G8011.1	TCCTCGTTAGTATAGTGGTGAGTATCCCCGCCTGTCACGC	57	96036038	0.770801930661114	10	61	324	0.158441558441558	Antisense	96036053	40
chr12	96036062	96036100	39	+	G8011.2	GGAGACCGGGGTTCGATTCCCCGACGGGGAGGCACAGTA	20	96036079	0.571935954080711	2	8	49	0.140350877192982	Antisense	96036086	39
chr12	96907666	96907702	37	+	G8014.1	TTTTGGTGATTGAAAGTTGGAGAACTTTCATTTCAGC	13	96907671	0.690899752765536	7	11	107	0.0932203389830508	Coding RNAs	96907680	37
chr12	98503517	98503577	61	+	G8019.1	GTGGTTAGTATCCCCGCCTGTCACGCGGGAGACCGGGGTTCAATTCCCCGACGGGGAGGTG	51	98503544	0.748432538406481	9	21	178	0.105527638190955	Antisense	98503534	61
chr12	98504292	98504326	35	+	G8020.1	GAAGGCTGCGTGTTCGAATCACGTCGGGGTCAAAC	37	98504326	0.826649551827799	3	9	130	0.0647482014388489	Intergenic space	98504304	35
chr12	98515624	98515805	182	+	G8021.1	GGGCTGGGGTTGGTGCGAGCTTCCAGCTTGGCCGCAGTTGGTTCGTAGTTCGGCTCTGGGGTCTTTTGTGTCCGGGTCTGGCTTGGCTTTGTGTCCGCGAGTTTTTGTTCCGCTCCGCAGCGCTCTTCCCGGGCAGGAGCCGTGAGGCTCGGAGGCGGCAGCGCGGTCCCCGGCCAGGAGCA	93	98515805	0.982106664639871	36	68	657	0.0937931034482759	Coding RNAs	98515707	182
chr12	98515834	98515968	135	+	G8021.2	AGGCTGTGGGGAGGGGGCTTCGCAGATCCCCGAGATGCCGGAGTTCCTGGAAGACCCCTCGGTCCTGACAAAAGACAAGTTGAAGAGTGAGTTGGTCGCCAACAATGTGACGCTGCCGGCCGGGGAGCAGCGCAA	76	98515968	0.9845797985119	17	46	267	0.146964856230032	Coding RNAs	98515884	135
chr12	98516073	98516126	54	+	G8021.4	AAGAGCGCGAGCCCACCCCGGTCCTCGGCTCTGGGGCCGCCGCCGCGGGCCGGA	32	98516126	0.984579972973381	4	10	76	0.116279069767442	Coding RNAs	98516100	54
chr12	98527902	98527954	53	+	G8022.1	CTGATAAACCCAGACAAGAAGATAAAGATGATCTAGATGTAACAGAGCTCACT	15	98527913	0.897628426757529	7	12	54	0.181818181818182	Coding RNAs	98527923	53
chr12	98527982	98528016	35	+	G8022.2	AAATACGGAGTGAATCCTGGTCCTATTGTGGGTAA	13	98527986	0.730218766537065	8	9	71	0.1125	Coding RNAs	98528003	35
chr12	98534067	98534114	48	+	G8031.2	CTTAGCTCAGATCCTAGTCGTACCCACCAAGCGCTTGGGATTCTGAGC	11	98534114	0.810309288371964	6	11	56	0.164179104477612	Coding RNAs	98534084	48
chr12	98593704	98593758	55	+	G8043.1	TTCCAAGGGAGTGGTTGTGTGATCGCCATCTTAGGGAGTGAGTGTGGCCGGGCCT	16	98593740	0.654306666139944	11	15	99	0.131578947368421	Coding RNAs	98593725	55
chr12	98593976	98594019	44	+	G8045.1	AAGATGTTCTCGTCCGTGGCGCACCTGGCGCGGGCGAACCCCTT	21	98593976	0.695587851557665	5	10	89	0.101010101010101	Coding RNAs	98593988	44
chr12	98594033	98594086	54	+	G8045.2	CTGCAGCTGGTGCACGATGGTCTCGGGGACCTCCGCAGCAGCTCCCCAGGGCCC	18	98594086	0.952759748655629	3	8	43	0.156862745098039	Coding RNAs	98594049	54
chr12	98595800	98595828	29	+	G8047.1	GACACACACTGCTGTGGTTCCCCTGGATT	11	98595828	0.662736615515145	3	7	74	0.0864197530864197	Coding RNAs	98595808	29
chr12	98598647	98598681	35	+	G8049.2	TGCCAACACTTTGAGGGATGCAGCTCCCAAAATGT	15	98598678	0.619184299786465	3	3	64	0.0447761194029851	Coding RNAs	98598657	35
chr12	98601192	98601222	31	+	G8051.1	TTTCTCACCCTGCTGATTCTGTGGTATCTGT	11	98601210	0.743178551424501	4	5	95	0.05	Coding RNAs	98601208	31
chr12	101697717	101697744	28	+	G8058.1	CTCGACCTCCGCCGTGCGGGCCCGACCG	12	101697744	0.915987329692963	1	6	19	0.24	Coding RNAs	101697731	28
chr12	102120244	102120285	42	+	G8060.1	TCCGCACACTGAAGAGTACGTCTTCGGGTCTACCCCTAATCA	26	102120244	0.64019123690523	8	19	139	0.120253164556962	Coding RNAs	102120269	42
chr12	103930455	103930579	125	+	G8063.1	GGTGGGGGGTGGAGGCGGCTCCTGCGATCGAAGGGGACTTGAGACTCACCGGCCGCACGCCATGAGGGCCCTGTGGGTGCTGGGCCTCTGCTGCGTCCTGCTGACCTTCGGTGAGTGATTCTGGA	92	103930455	0.976644413049823	18	65	565	0.103174603174603	Coding RNAs	103930557	125
chr12	104030769	104030829	61	+	G8077.1	GCCCGCCGCCATGGCCGCCTACAAACTGGTGCTGATCCGGCACGGCGAGAGCGCATGGAAC	37	104030769	0.753359976636049	6	25	96	0.206611570247934	Non-coding genes	104030806	61
chr12	104125248	104125304	57	+	G8086.1	ACCACCCTGAACGCGCCCGATCTCGTCTGATCTCGGAAGCTAAGCAGGGTCGGGCCT	36	104125278	0.639670134718948	6	9	174	0.0491803278688525	Non-coding genes	104125278	57
chr12	104265305	104265414	110	+	G8087.1	CGCCATGAAGGCCTCGGGCACGCTACGAGAGTACAAGGTAGTGGGTCGCTGCCTGCCCACCCCCAAATGCCACACGCCGCCCCTCTACCGCATGCGAATCTTTGCGCCTA	102	104265397	0.78911171114664	11	52	357	0.127139364303178	Non-coding RNA isoforms	104265346	110
chr12	104265511	104265534	24	+	G8087.2	TTGAGAAGTCCCCCCTGCGGGTGA	11	104265519	0.620001387790289	2	3	39	0.0714285714285714	Non-coding RNA isoforms	104265519	24
chr12	104265585	104265630	46	+	G8088.1	ATGTACCGGGAATACCGGGACCTGACCACCGCAGGCGCTGTCACCC	19	104265597	0.767590599456792	4	9	49	0.155172413793103	Non-coding RNA isoforms	104265602	46
chr12	104265837	104265869	33	+	G8090.1	TAGGTGCAGGGCCCTCGTCCGGGTGTGCCCCAA	13	104265844	0.693821139660148	3	4	56	0.0666666666666667	Introns	104265846	33
chr12	105330793	105330821	29	+	G8105.2	CAGCCTCCCGCTCGGGGTGCGCCGCCCTT	11	105330812	0.845708941901141	2	6	30	0.166666666666667	Coding RNAs	105330794	29
chr12	106955917	106955965	49	+	G8107.1	AGCTCCACATCCTGAGAGGACGCCTCTGGAGCCGCGACTGCCCGGGGTT	17	106955926	0.739976363005787	4	10	52	0.161290322580645	Coding RNAs	106955942	49
chr12	106956035	106956072	38	+	G8107.2	CCCAGCCCTAGCGCTGGCCGCGACCCCGGCGGTGAGTG	18	106956055	0.753704085673024	4	10	32	0.238095238095238	Coding RNAs	106956052	38
chr12	109052679	109052708	30	+	G8121.1	ATGCTGAGCTCCCGGGCCGAGGCGGCGATG	14	109052696	0.678663733330568	4	7	29	0.194444444444444	Coding RNAs	109052688	30
chr12	109097638	109097701	64	+	G8122.1	GGTTCCCGGGTGGCGCGCGTTCGCTGCCTCCTCAGCTCCAGGATGATCGGCCAGAAGACGCTCT	28	109097689	0.879627371844244	9	19	126	0.131034482758621	Coding RNAs	109097661	64
chr12	110461038	110461070	33	+	G8158.1	CAACGAAGTGGTAACCCGAGAATACACCATCAA	21	110461058	0.662919465602242	3	11	58	0.159420289855072	Non-coding genes	110461053	33
chr12	112022754	112022790	37	+	G8171.1	AGTGGTACTAACCCACGATTCTGAGCCCTGAGTATGC	14	112022754	0.676339277470994	6	10	55	0.153846153846154	Coding RNAs	112022763	37
chr12	112267194	112267305	112	+	G8178.1	CCTCCCGAAGCTGCGCGCTCGGTCGAAGAGGACGACCATCCCCGATAGAGGAGGACCGGTCTTCGGTCAAGGGTATACGAGTAGCTGCGCTCCCCTGCTAGAACCTCCAAAC	168	112267227	0.743542960977059	13	23	770	0.0290037831021438	Non-coding genes	112267284	112
chr12	112419039	112419071	33	+	G8179.1	GCCCGATGTGACCGAGCCCAGCGGAGCCTGAGC	15	112419039	0.652315709031296	3	8	21	0.275862068965517	Coding RNAs	112419050	33
chr12	118016789	118016838	50	+	G8182.1	GACGATCTCAGCGGATCTGGTCACCTTCGTCTCCCCGCCATGGAGACCTC	18	118016829	0.842788576980865	8	13	75	0.147727272727273	Coding RNAs	118016818	50
chr12	118136128	118136324	197	+	G8183.1	TGCTGAGCTCTCCGCGTCGCCTCTGTCGCCCGCGCCTGGCCTACCGCGGCACTCCCGGCTGCACGCTCTGCTTGGCCTCGCCATGCCGGTGGACCTCAGCAAGTGGTCCGGGCCCTTGAGCCTGCAAGAAGTGGACGAGCAGCCGCAGCACCCGCTGCATGTCACCTACGCCGGGGCGGCGGTGGACGAGCTGGGCA	120	118136271	0.859747905905124	27	73	452	0.139047619047619	Coding RNAs	118136205	197
chr12	118139500	118139547	48	+	G8185.1	AGTGGCACAGTCCTCTCCGATTATGTGGGCTCGGGGCCTCCCAAGGGC	18	118139516	0.649903240895594	6	8	76	0.0952380952380952	Coding RNAs	118139516	48
chr12	118144600	118144632	33	+	G8186.1	GTCTGGCTGGTTTACGAGCAGGACAGGCCGCTA	14	118144622	0.628095946879971	5	6	52	0.103448275862069	Coding RNAs	118144610	33
chr12	118246361	118246390	30	+	G8193.1	TCATTGATTTCTTCCTGGGGGCCTCTCTCA	19	118246366	0.67953873069809	3	4	158	0.0246913580246914	Non-coding genes	118246373	30
chr12	118246681	118246736	56	+	G8196.1	AGGGGCACTGGCATCGTCTCCGCACCTGTGCCTAAGAAGCTGCTCATGATGGCTGG	14	118246681	0.91853631823449	3	3	87	0.0333333333333333	Non-coding genes	118246709	56
chr12	118994084	118994113	30	+	G8197.1	GCTGATCAGTAGTGGGATCGCGCCTGTGAA	42	118994091	0.721537716210195	7	29	191	0.131818181818182	Non-coding RNA isoforms	118994097	30
chr12	120438128	120438180	53	+	G8206.1	TGGCGGTAGTTGGTGTGTCCTCGGTTTCTCGGCTGCTGGGTCGGTCCCGCCCA	14	120438128	0.752180340807305	8	10	100	0.0909090909090909	Coding RNAs	120438149	53
chr12	120438186	120438227	42	+	G8206.2	GGGGCGGCCTATGTCGAGTGGCGCCCATGGCGAAGAGGGCTC	18	120438214	0.810889829798454	4	11	45	0.196428571428571	Coding RNAs	120438217	42
chr12	120440655	120440709	55	+	G8208.2	AAATGATGACTGGTATACTGGTCTCCCATCCCTTTGCTTGTGGCAGGAGATGGCT	21	120440663	0.694222145633012	10	18	155	0.104046242774566	Coding RNAs	120440679	55
chr12	120496146	120496219	74	+	G8215.1	CTAGCCGGGCCTGAGCTGTGCTAGCACCTCCCCCAGGAGACCGTTGCAGTCGGCCAGCCCCCTTCTCCACGGTG	53	120496178	0.734657842028209	11	40	223	0.152091254752852	Coding RNAs	120496155	74
chr12	120496387	120496447	61	+	G8216.1	AACCCCTTACCCCAGGCCTTGCCCACTAGGTAACCATGTGCGACCGAAAGGCCGTGATCAA	39	120496422	0.702294102360975	7	26	121	0.17687074829932	Coding RNAs	120496428	61
chr12	120534370	120534401	32	+	G8219.1	CGTCGCCATTCCCGGAGCAGGTCGGCCTCGGC	12	120534370	0.659182794681821	5	8	31	0.205128205128205	Coding RNAs	120534380	32
chr12	120534416	120534451	36	+	G8219.2	CCGTTGCTGTGTCGGAGACACTAGTCCCCGACACCG	18	120534451	0.645708417003818	4	14	80	0.148936170212766	Coding RNAs	120534427	36
chr12	120687224	120687256	33	+	G8226.1	CTGAGTCCGGGGTGGCCTGGCAGCCGGCCGAGG	27	120687256	0.940422878789401	4	19	63	0.231707317073171	Coding RNAs	120687237	33
chr12	121888818	121888853	36	+	G8258.1	CGGGAGCCGGGTCTCTGGAGTCGCGGCCCGGGGTTC	11	121888818	0.867887063477992	5	6	36	0.142857142857143	Coding RNAs	121888832	36
chr12	122022073	122022119	47	+	G8263.2	CCGTCTCCCCGCCGGAACCATGTCGGGCAGGTCGGTTCGAGCCGAGA	21	122022097	0.67176278889356	6	14	64	0.179487179487179	Coding RNAs	122022094	47
chr12	122022146	122022177	32	+	G8264.1	AAGAGGGTCATGGCGGCGATCGAGAAAGTGCG	11	122022146	0.722081084439096	3	6	25	0.193548387096774	Coding RNAs	122022163	32
chr12	122060177	122060204	28	+	G8271.1	GTCACCTGCTGCCCTTTGCCTCCCCCGA	11	122060183	0.772854245424454	2	3	48	0.0588235294117647	Coding RNAs	122060186	28
chr12	122752880	122752918	39	+	G8280.1	GAGTTGCATGTGTTGGTTCAGCTGGCGATAGCGGCGGGA	15	122752918	0.793703808482024	7	15	77	0.16304347826087	Coding RNAs	122752901	39
chr12	123233487	123233535	49	+	G8296.2	GATATCCCTAGAACGTTGAGGGCACGAGTCGGGTCCTGAGACCAGGTAA	14	123233487	0.792044328509534	6	10	46	0.178571428571429	Coding RNAs	123233520	49
chr12	123584586	123584788	203	+	G8308.1	GGCGGCTGTGGAGGCCGCAGTCCGGGTCCTGGCTTCGGCCTCAGCCCCACCATGGTGACGCTTGCTGAACTGCTGGTGCTTCTGGCCGCTCTCCTGGCCACGGTCTCGGGCTATTTCGTTAGCATCGACGCCCATGCTGAAGAGTGCTTCTTTGAGCGGGTCACCTCGGGCACCAAGATGGGCCTCATCTTCGAGGTGGCGGA	178	123584586	0.792369290921619	42	150	879	0.145772594752187	Coding RNAs	123584623	203
chr12	123597175	123597226	52	+	G8314.2	AGCAGTATGAATCTTGACGGTTTCTGCCCGTCCTAATGGCAGAGCTCTCTGA	19	123597213	0.839730073549764	6	13	113	0.103174603174603	Coding RNAs	123597198	52
chr12	123597945	123597973	29	+	G8318.1	AAACCATACTTCCACCTTGGGTGAGAACA	11	123597952	0.698859871140103	3	8	53	0.131147540983607	Coding RNAs	123597955	29
chr12	123973266	123973318	53	+	G8328.1	CGGAGGCGCACCTGTGAGGTGTCCCTGAGGAGAGGGAGGTGGGTGCGCGGCGC	16	123973266	0.937385757558701	7	12	52	0.1875	Coding RNAs	123973284	53
chr12	123973346	123973378	33	+	G8328.2	ACTTGGAGTGAGTTCTCGGCGGCCGGGCTGCAG	12	123973346	0.646624716470471	4	9	66	0.12	Coding RNAs	123973352	33
chr12	123973896	123973985	90	+	G8329.1	GTCCGGCAGAGGAGGCGAGCATCCCGCTCAGGTGATGAGGAACCCCTCGCGCACCCAGCGCAGAAGGCTGCTGCCGCCGGACGCCTCCAT	41	123973934	0.843889557611125	8	26	93	0.218487394957983	Coding RNAs	123973942	90
chr12	123973994	123974045	52	+	G8329.2	CACAACAAGGGCCGGATTCTCACCCAGGTAAACCGGCTGCCGGCGCTGTCCA	18	123973997	0.81818654416412	7	12	59	0.169014084507042	Coding RNAs	123974020	52
chr12	123988044	123988149	106	+	G8330.1	AGGATCCTAAGGCCTTTGTAGTCCTTCAGCCACTGTGGGCCCTGCCTCTGCCTGTTCTTCTGGAATGTCTTGGGGGTTTTGATCCTGTCACTGTGGTAAGTTTTCC	35	123988108	0.713366915435938	21	24	337	0.0664819944598338	Coding RNAs	123988068	106
chr12	124011397	124011433	37	+	G8331.1	GACACATCTTTGGAAGATAAGAGAGCTTCTTCAAGAC	12	124011433	0.653341241270734	6	8	55	0.126984126984127	Coding RNAs	124011400	37
chr12	124011558	124011672	115	+	G8332.1	TACCCATGTAGGGAATTCCCCAAAGCAGGGCTTGCCATACCTGGACCCCGAGGAGCCTGCTTGCTGGAAAGGCTTTCCTGTCTGATGTGCAGGAGGCAGAATGCCAAACTGACTC	94	124011596	0.767944141868868	17	76	510	0.129692832764505	Coding RNAs	124011645	115
chr12	124011694	124011755	62	+	G8332.2	CTCGAGACCAGCCAGCAGTATCTCATCCTTCGATACAGGGGATATACTGTACAGTCCTTTTT	22	124011729	0.754301506557153	4	11	138	0.0738255033557047	Coding RNAs	124011727	62
chr12	124011818	124011919	102	+	G8332.3	AGGTTTGCACTTTGAGAGCCCCTTGGAATGTTGACAACTCAGGATCTAAAACAAAGTTCTGTGTTAATGAGTTACAGAATTCACGTGGAAGTCAATGTCACT	32	124011861	0.763537556293175	17	26	215	0.107883817427386	Coding RNAs	124011837	102
chr12	124939966	124940043	78	+	G8347.1	GGGGATGTAGCTCAGTGGTAGAGCGCATGCTTTGCACGTATGAGGCCCCGGGTTCAATCCCCGGCATCTCCAGACTTT	63	124940025	0.858013643852952	12	50	300	0.142857142857143	Intergenic space	124940012	78
chr12	130872065	130872146	82	+	G8371.1	TGAATTGCGCTTCCGCCATCTTTCCAGCCTCAGTCGGACGGGCGCGGAGACGCTTCTGGAAGGTATCGCGACCCGGCGGGCC	109	130872146	0.974715544096008	15	83	420	0.165009940357853	Coding RNAs	130872115	82
chr12	130872583	130872641	59	+	G8372.1	GGAACGCCGCGATGGCTGCGCAGGGAGAGCCCCAGGTCCAGTTCAAAGTAGGTAACCCT	55	130872583	0.8078772206499	5	34	133	0.203592814371257	Coding RNAs	130872593	59
chr12	130872839	130872914	76	+	G8373.1	GTATTGGTTGGTGATGGTGGTACTGGAAAAACGACCTTCGTGAAACGTCATTTGACTGGTGAATTTGAGAAGAAGT	84	130872866	0.752299793073681	18	60	572	0.0949367088607595	Coding RNAs	130872876	76
chr12	130873024	130873118	95	+	G8374.1	ATCCCCTAGTGTTCCACACCAACAGAGGACCTATTAAGTTCAATGTATGGGACACAGCCGGCCAGGAGAAATTCGGTGGACTGAGAGATGGCTAT	46	130873083	0.808518626120032	15	31	176	0.14975845410628	Coding RNAs	130873079	95
chr12	130874562	130874590	29	+	G8375.1	AATGTTTGATGTAACATCGAGAGTTACTT	15	130874568	0.663329830427509	6	12	106	0.101694915254237	Coding RNAs	130874572	29
chr12	130874613	130874673	61	+	G8375.2	TAGAGATCTGGTACGAGTGTGTGAAAACATCCCCATTGTGTTGTGTGGCAACAAAGTGGAT	22	130874617	0.74087479954479	7	15	144	0.0943396226415094	Coding RNAs	130874654	61
chr12	130875742	130875803	62	+	G8376.1	TGGACCCAGCTTTGGCAGCACAGTATGAGCACGACTTAGAGGTATTGTGGCCACTTTGCTGT	19	130875775	0.852803116657533	6	8	124	0.0606060606060606	Coding RNAs	130875756	62
chr12	130875963	130876023	61	+	G8378.1	TATAGGCAGCTGTCCTGTGATGTCAGCGGTGCAGCGTGTGTGCCACCTCATTATTATCTAG	36	130875992	0.782439757441148	12	28	238	0.105263157894737	Coding RNAs	130875992	61
chr12	130876079	130876210	132	+	G8378.2	GAGTGAATGTGGCAGTTTAAAAAATAACTTCATTGTTTGGACCTGCATATTTAGCTGTTTTGGAACGCAGTTGATTCCTTGAGTTTCATATATAAGACTGCTGCAGTCACATCACAATATTCAGTGGTGAAA	72	130876079	0.702232587844576	25	49	589	0.0768025078369906	Coding RNAs	130876149	132
chr12	130876212	130876241	30	+	G8378.3	CTTGTTTGTTACTGTCATTCCCATTCCTTT	11	130876221	0.613549899421129	6	7	113	0.0583333333333333	Coding RNAs	130876233	30
chr12	132084322	132084355	34	+	G8402.1	AGTGGCCTCGCCGCCCGGTCCGCTGTCGCAGCGC	12	132084322	0.732759392231658	4	6	33	0.153846153846154	Non-coding genes	132084335	34
chr12	132085008	132085063	56	+	G8403.1	TTGACCCCTTGGCCCCGCTGTCCTGATCCCTGAGGTCGGGGCCTGGTCTGCACTCC	15	132085058	0.729938742219255	7	10	84	0.106382978723404	Non-coding genes	132085035	56
chr12	132567486	132567541	56	+	G8409.1	CGTGGGCTCTGAGAAGCTCTTTGCGCCGGGAACCGATAAAGGTAAGTGGGTCCCCT	35	132567518	0.812798779241764	10	18	176	0.0927835051546392	Coding RNAs	132567510	56
chr12	132569941	132569992	52	+	G8410.1	AGTCGGAGGCCAAGGCCGGGCCGGTGCCCAAGGTGTCAGGCCTGGAGCGCAG	16	132569989	0.78358231412926	4	10	26	0.277777777777778	Coding RNAs	132569942	52
chr12	132687713	132687784	72	+	G8419.1	GGGGCGCTGCCGCGGCGGGCGCTCGCCCAGTACCTGCTCTTCCTGCGGCTCTACCCGGTGCTCACCAAGGCG	26	132687730	0.884835271922242	9	20	110	0.153846153846154	Coding RNAs	132687776	72
chr12	132690270	132690308	39	+	G8420.1	TTGTCAGCACTTGGGAACTTCCTGGCCCAGATGATTGAG	18	132690275	0.647617707698523	9	14	94	0.12962962962963	Coding RNAs	132690283	39
chr12	132710871	132710945	75	+	G8424.1	AGCGGCATGGCGTTCCGGCAGGCGCTGCAGCTGGCGGCCTGCGGGCTGGCCGGGGGCTCGGCCGCCGTGCTCTTC	27	132710903	0.800619322645956	6	13	85	0.13265306122449	Coding RNAs	132710886	75
chr12	132714968	132715012	45	+	G8426.2	TCCTCATCAGGCATTCCCAGTACCACGTGGATGGCTCCCTGGAGA	19	132714976	0.655799990302496	4	8	75	0.0963855421686747	Coding RNAs	132714981	45
chr12	132721132	132721163	32	+	G8429.1	TGACCCGTGCTGAGGGTCCAGGCTCCATTGGC	11	132721159	0.679581183498193	3	6	38	0.136363636363636	Coding RNAs	132721135	32
chr12	132825714	132825737	24	+	G8433.1	AGACTGAGCGTGCCTACCAAAAGC	12	132825714	0.963802401597732	2	6	14	0.3	Non-coding genes	132825717	24
chr12	132825757	132825787	31	+	G8433.2	CAAGAAGAGGGTCCTGCTGGGAGAAACTGGC	19	132825787	0.789563299654979	3	6	54	0.1	Non-coding genes	132825767	31
chr12	132826049	132826079	31	+	G8434.1	TTCAGGGACGTCCAGATCGGTGACATCGTCA	15	132826049	0.700353557828993	3	3	54	0.0526315789473684	Non-coding genes	132826060	31
chr12	132986449	132986529	81	+	G8436.1	CCTGGCTGAGTCTCTGTGGCCGCGGAGGCGCGGAGCTAAGCGGCTCGGATTATCCTGGGCAGACCAGAGACTTGACCAGCT	22	132986510	0.828275397040781	10	15	85	0.15	Coding RNAs	132986508	81
chr12	133080955	133080994	40	+	G8438.1	GAGCCCTCCCGGTCTGCGCCGGATGGCCCCGGGCGGTGAC	15	133080979	0.688409276760613	3	9	35	0.204545454545455	Coding RNAs	133080970	40
chr12	133181589	133181635	47	+	G8443.1	CTGGAGTGGTTGCGAACCCTTCTGGCTGCAGATCTGGAGGTGGAGGC	14	133181589	0.855253271430125	6	10	75	0.117647058823529	Coding RNAs	133181612	47
chr12	1594019	1594048	30	-	G8460.1	TGCCTGTTCCCGGAGCTGCTGGCCATGATC	12	1594019	0.58768224635197	4	4	63	0.0597014925373134	Coding RNAs	1594032	30
chr12	2874448	2874534	87	-	G8475.2	ATTTTCCAGGGTCCACACTTGTGATTCTCAATGGAGAGTGAAAACGCAGATTCATAATGAAAACTAGCCCCCGTCGGCCACTGATTC	53	2874471	0.819558069207145	15	37	254	0.127147766323024	Coding RNAs	2874464	87
chr12	2876929	2876992	64	-	G8476.1	CCCCCAGGTTGGAGGAGCCCGGAGCCCGCCTTCGGAGCTACGGCCTAACGGCGGCGGCGACTGC	20	2876934	0.832496643470344	6	11	39	0.22	Coding RNAs	2876930	64
chr12	6328874	6328907	34	-	G8489.1	CTTGGCACTCCTGTGCCCTCTGCCTGGACAAGCA	11	6328874	0.744016255463663	6	11	65	0.144736842105263	Coding RNAs	6328882	34
chr12	6341955	6341985	31	-	G8493.2	CAAGATCACTGGGACCAGGCCGTGATCTCTA	14	6341973	0.791745809409949	5	10	41	0.196078431372549	Coding RNAs	6341963	31
chr12	6492928	6492988	61	-	G8496.2	CCTTCCCCATCCCCAGGTGTGCCTAGATTGATCGGTATAAGGCTCACTCTCCCGCCCCCCA	26	6492928	0.829370893219977	13	19	127	0.13013698630137	Coding RNAs	6492971	61
chr12	6493144	6493248	105	-	G8497.2	AAGGCCCAAGATGGCTGTCTTCGCCTTAGTACTCGTGTGAAGTTGGCGGGGACGGTTCCTGTCATCTTCTTGGGCTTATTTGGTGTGCTGTTGAAGGGGGGAGAC	47	6493144	0.969008247855234	20	34	351	0.0883116883116883	Coding RNAs	6493232	105
chr12	6493715	6493814	100	-	G8501.1	GGTCCCCCTTTGCCCAGTCGGCGGGGAGGAGGCCGTATTTCTGCTGGCCAGAGACGTCGCGTCCCTGGCTGGGCATTCAGTCACCCCCAGGAAAGGAGGC	37	6493715	0.968309481138739	13	30	168	0.151515151515152	Coding RNAs	6493744	100
chr12	6568200	6568279	80	-	G8511.1	GGCCGAAAGCTAGGTCCGGATTGCACGTGGAGGGCCGCCCGAAGGGCACTCTCGGACATTAACCCGCATTCTGGTGGGTC	26	6568279	0.912237081391041	9	22	85	0.205607476635514	Coding RNAs	6568244	80
chr12	6751979	6752068	90	-	G8535.2	TGCTCACTCCACAGGGATCCCTTTGCTATTCACCGTCAGCATATGAGCCGTATGTTGTCAGGTGGCTTTGGATATAGCCCCTTCCTCAGC	28	6751996	0.764153265249278	11	21	206	0.092511013215859	Coding RNAs	6752014	90
chr12	6752289	6752373	85	-	G8536.1	TATCTTTCCAGTGTGGAGCCCCCTGGAGCTGAGATCAGGATGTTCCGCTTCATGAGGGACGTGGAGCCTGAGGATCCCATGTTCC	56	6752319	0.744932460062922	15	43	308	0.122507122507123	Coding RNAs	6752314	85
chr12	6752942	6752977	36	-	G8537.1	AACCGGCCGGATGGGCCGCTGAGCCCGAATCGGGCA	11	6752977	0.840625553101805	3	7	23	0.233333333333333	Coding RNAs	6752949	36
chr12	6752989	6753028	40	-	G8537.2	ATCCCCACGTTCCGGGCCGCGACCCTGACCCTGCAGCGTA	31	6752996	0.775266787641398	5	15	75	0.166666666666667	Coding RNAs	6753011	40
chr12	6965391	6965457	67	-	G8542.1	CGTGATTTCTCAGTGATTTCCTACAGTGTTGTTCCCTCCCTCAAGGCTGGGAGGAGATAAACACCAA	37	6965408	0.886631975460909	10	21	254	0.0763636363636364	Coding RNAs	6965430	67
chr12	6965482	6965575	94	-	G8542.3	TGGTCCCCCACACCGGTTCCCTGAACCCCTCTTGGATTAAGGAAGACTGAAGACTAGCCCCTTTTCTGGGGAATTACTTTCCTCCTCCCTGTGT	25	6965575	0.860347637839512	9	12	164	0.0681818181818182	Coding RNAs	6965532	94
chr12	6967930	6967962	33	-	G8545.1	GGATGATGTGGCCATCACAGAGCTGAGCTTTAG	14	6967940	0.582725464601306	5	8	75	0.0963855421686747	Coding RNAs	6967940	33
chr12	6967994	6968036	43	-	G8546.1	CACCCCTGCCCTCAGGTATCCCTGTTGATCCGCCGGGAGCTGA	17	6967994	0.598444160716968	4	6	81	0.0689655172413793	Coding RNAs	6968001	43
chr12	6969554	6969583	30	-	G8550.1	CTCCAGGATCCCTTGGTTCCAGTACCCCAT	11	6969561	0.670532891949978	4	7	72	0.0886075949367089	Coding RNAs	6969563	30
chr12	6970207	6970251	45	-	G8551.1	AATCGGATCGGTGGAGTGCAGCAGGACACTATCCTGGCCGAGGGC	16	6970251	0.867776167493877	6	11	52	0.174603174603175	Coding RNAs	6970235	45
chr12	6970446	6970498	53	-	G8552.1	CCCCGGGGCATGGGCACGGCCCTGAAGCTGTTGCTGGGGGCCGGCGCCGTGGC	19	6970498	0.659166323226774	5	5	43	0.104166666666667	Coding RNAs	6970470	53
chr12	6970516	6970578	63	-	G8552.2	TCTGACCTCCAGTGCCGCCGGCCTCAAGATCAGACATGGCCCAGAACTTGAAGGACTTGGCGG	34	6970541	0.644637963356014	7	14	101	0.121739130434783	Coding RNAs	6970556	63
chr12	6970615	6970657	43	-	G8552.3	CAGCCTTACGGGCCCGAACCCTCGTGTGAAGGGTGCAGTACCT	23	6970620	0.706966271562047	6	15	75	0.166666666666667	Coding RNAs	6970640	43
chr12	8946322	8946391	70	-	G8559.2	ACAGCTGCTGGAGGACTGGACTGCTACTACTACTCCTGGCTGTGGCAGTGAGAGAATCCTGGCAGACAGA	23	8946322	0.831706394369704	9	13	105	0.110169491525424	Coding RNAs	8946379	70
chr12	8949532	8949601	70	-	G8560.1	AACTAGCTCTGGGACCGGGGTCTGCGGCCGGCCCCTAGCTGGCCCCGTCTCCCATCCCCAGAAGGGTATT	56	8949562	0.656681431194337	11	36	209	0.146938775510204	Coding RNAs	8949553	70
chr12	9239915	9239965	51	-	G8564.1	TATTCACCCTCCACTTCCCGTCTCAGAATCTAAACGTGGTCACCTTCGAGT	16	9239942	0.646795197823601	8	10	96	0.0943396226415094	Introns	9239925	51
chr12	9240387	9240430	44	-	G8566.1	CGCCTCCGCCGCCGCGGACTCCGGCAGCTTTATCGCCAGAGTCC	24	9240430	0.726801806125158	6	9	64	0.123287671232877	Introns	9240415	44
chr12	12521381	12521414	34	-	G8590.2	ATGATGTAATGCGCTGGCTGCTCCAAAGCATCTT	16	12521398	0.748887334733866	3	11	89	0.11	Coding RNAs	12521394	34
chr12	12521419	12521447	29	-	G8590.3	AAAGCTGTTGGAGCGCGGGAGCAAAGGTA	12	12521431	0.731892431461645	3	7	36	0.162790697674419	Coding RNAs	12521436	29
chr12	14770722	14770751	30	-	G8597.1	CAGACTCCAAAAGGCCCTTTTCAGGGCCCC	11	14770746	0.78826435451336	4	6	42	0.125	Coding RNAs	14770727	30
chr12	14770757	14770789	33	-	G8597.2	ATGGTTTCGGCGGTTGAGCTGTCCCCACAGCTT	11	14770776	0.680453527970293	4	9	74	0.108433734939759	Coding RNAs	14770774	33
chr12	14770791	14771044	254	-	G8597.3	GAGGCGCCAAGCGCCACCGGAAGGTGCTGCGGGACAATATCCAAGGCATTACAAAGCCGGCGATTCGCCGTCTCGCCCGACGTGGGGGCGTCAAGCGCATTTCTGGTCTCATCTACGAGGAGACCCGGGGAGTCCTCAAAGTCTTCCTGGAGAACGTGATCCGTGACGCGGTGACTTACACGGAGCACGCCAAGCGCAAGACCGTCACGGCCATGGATGTGGTGTACGCGCTGAAACGCCAGGGTCGCACCCTT	157	14771042	0.974729732147898	27	104	605	0.146685472496474	Coding RNAs	14770976	254
chr12	14771068	14771125	58	-	G8597.4	GGCAGCCCGATTTTCTGCTGAGTAGGCGCTGTGATTTCAGAATGTCTGGGCGAGGTAA	30	14771125	0.636551742293633	13	26	176	0.128712871287129	Coding RNAs	14771092	58
chr12	19457171	19457212	42	-	G8606.1	CACACTGGGTGTGAAACAACTAATTGTCGGTGTTAACAAAAT	23	19457188	0.674621499288467	5	7	112	0.0588235294117647	Non-coding genes	19457173	42
chr12	21635365	21635505	141	-	G8608.1	AATGTGATTAACTCGAGCCTTTAGTTTTCATCCATGTACATGGATCACAGTTTGCTTTGATCTTCTTCAATATGTGAATTTGGGCTCACAGAATCAAAGCCTATGCTTGGTTTAATGCTTGCAATCTGAGCTCTTGAACAA	81	21635475	0.715890219028002	38	70	687	0.0924702774108322	Coding RNAs	21635462	141
chr12	21635556	21635615	60	-	G8608.2	ATGATGAGGTTGCTCAGCTCAAGAAAAGTGCAGATACCCTGTGGGACATCCAGAAGGACC	25	21635589	0.747097869325696	7	8	97	0.0761904761904762	Coding RNAs	21635573	60
chr12	21635628	21635712	85	-	G8609.1	CAGGGGATGTATGGCATTGAGAATGAAGTCTTCCTGAGCCTTCCATGTATCCTCAATGCCCGGGGATTAACCAGCGTTATCAACC	31	21635701	0.823902255343031	8	13	204	0.0599078341013825	Coding RNAs	21635664	85
chr12	21638374	21638455	82	-	G8611.1	GTGTGAATGTGGCAGGTGTTTCTCTCCAGGAATTGAATCCAGAAATGGGAACTGACAATGATAGTGAAAATTGGAAGGAAGT	34	21638374	0.923588272275189	7	10	165	0.0571428571428571	Coding RNAs	21638427	82
chr12	21641959	21642002	44	-	G8612.1	ATCCCAGCAGCTGCCATGGATGGATTTTGGGGGAACATGGCGAC	13	21641985	0.764012281222096	5	8	65	0.10958904109589	Coding RNAs	21641971	44
chr12	21642098	21642135	38	-	G8612.6	AAATTTTTAGTGGACATTCTTACGTATGTTACCTGGAA	15	21642115	0.635323987475374	3	5	126	0.0381679389312977	Coding RNAs	21642124	38
chr12	21643954	21644009	56	-	G8613.1	ATGTCTTCAAATTCATTATTCCTCAGATCGTCAAGTACAGTCCTGATTGCATCATA	32	21644002	0.607399760018163	8	12	262	0.0437956204379562	Coding RNAs	21643988	56
chr12	21644011	21644051	41	-	G8613.2	AAGAAGGGGAGAGTCGGCTCAATCTGGTGCAGAGAAATGTT	16	21644022	0.782037282843214	3	5	62	0.0746268656716418	Coding RNAs	21644024	41
chr12	21644052	21644081	30	-	G8613.3	TTGTAGTGGTAACTGCAGGAGTCCGTCAGC	13	21644072	0.777002086694518	3	5	65	0.0714285714285714	Coding RNAs	21644063	30
chr12	21646915	21646955	41	-	G8614.1	TGGATCTGCAGCATGGGAGCTTATTTCTTCAGACACCTAAA	13	21646955	0.731545263561714	3	4	78	0.0487804878048781	Coding RNAs	21646925	41
chr12	21646971	21647032	62	-	G8614.2	GTTTTTGCGTTTACAGTCTCTGGCTGATGAACTTGCTCTTGTGGATGTTTTGGAAGATAAGC	32	21646971	0.819136973840722	14	16	306	0.0496894409937888	Coding RNAs	21647011	62
chr12	21654572	21654704	133	-	G8615.1	TGTAATGTTTTGATTCTTTCCTTGCAGTGCAAAATGGCAACTCTTAAGGAAAAACTCATTGCACCAGTTGCGGAAGAAGAGGCAACAGTTCCAAACAATAAGATCACTGTAGTGGGTGTTGGACAAGTTGGTA	68	21654607	0.831229456924331	20	39	478	0.0754352030947776	Coding RNAs	21654678	133
chr12	21657770	21657814	45	-	G8616.1	ACGCAGCTGACTTTGTCTTCTCCGCACGACTGTTACAGAGGTCTC	69	21657803	0.596837569862209	12	44	434	0.0920502092050209	Coding RNAs	21657789	45
chr12	24948935	24949001	67	-	G8620.1	GGCCAGGGGCTACGACCCTTGGGATCTGCCCTCCGCTCAGCTCGAGCTTCCCTCGTGGCCGACGGAA	23	24948935	0.831315654314592	7	20	108	0.15625	Coding RNAs	24948982	67
chr12	25250804	25250854	51	-	G8625.1	AGTACTCCCGGCCCCCGCCATTTCGGACTGGGAGCGAGCGCGGCGCAGGCA	17	25250804	0.954692922656539	3	9	44	0.169811320754717	Coding RNAs	25250827	51
chr12	25404284	25404308	25	-	G8626.1	TTTTGACAGTCTCTACGGAGACTGA	11	25404305	0.67719091020065	5	9	68	0.116883116883117	Non-coding genes	25404287	25
chr12	30844316	30844335	20	-	G8633.1	AATTCCCGGCCAATGCACCA	52	30844335	0.640192971427138	1	7	149	0.0448717948717949	Antisense	30844334	20
chr12	31326055	31326087	33	-	G8642.2	CTGGCCTGGCGTGCACTCCGCACCTCGGGGACA	11	31326087	0.636917861955605	5	8	33	0.195121951219512	Coding RNAs	31326060	33
chr12	31792140	31792188	49	-	G8650.1	CTTCGGCGTTGGGTGAAAGAAAATGGCCCGAACCAAGCAGACTGCTCGT	28	31792172	0.746943637504291	6	25	68	0.268817204301075	Coding RNAs	31792161	49
chr12	32755787	32755811	25	-	G8654.1	GTATTGTTGCCCTTGGGGCTGCGTA	12	32755806	0.536217651840565	8	11	80	0.120879120879121	Coding RNAs	32755793	25
chr12	38161463	38161501	39	-	G8662.1	AGGGAGACCGCCTGGGAATACCGGGTGCTGTAGGCTTTT	84	38161501	0.900101435230329	4	30	506	0.0559701492537313	Non-coding genes	38161478	39
chr12	41363646	41363713	68	-	G8664.1	TATCACAACACAAGAACACCTCTGATTACTCCTGCCATCATGACCCTTGGCCATAATATGATTTATCT	49	41363687	0.75338091478104	5	9	357	0.0245901639344262	Antisense	41363691	68
chr12	42326029	42326062	34	-	G8669.1	TATCTGCTCTCCGCGCCTGACCCCTCCCAGGACT	16	42326058	0.58204809066543	6	11	71	0.134146341463415	Coding RNAs	42326047	34
chr12	45990462	45990488	27	-	G8679.1	CAGTGTCCTAGAGACCCTGTAACACCA	11	45990488	0.791523190859388	3	9	45	0.166666666666667	Coding RNAs	45990471	27
chr12	46268869	46268895	27	-	G8681.1	TTCGTGACCCTCAGCGCCGGTGCATGT	11	46268890	0.635983233550668	6	10	39	0.204081632653061	Coding RNAs	46268878	27
chr12	46358992	46359026	35	-	G8687.1	AATTAATGTGAGGAAGCTCCTCCAATCCTCTGGCT	12	46359001	0.709638269350288	6	8	68	0.105263157894737	Coding RNAs	46359019	35
chr12	46359483	46359507	25	-	G8690.1	ATGTTGTTTGGGGCAAGGGCCAGAA	20	46359483	0.974664313611533	5	19	82	0.188118811881188	Coding RNAs	46359490	25
chr12	46359512	46359545	34	-	G8690.2	TTGGTCATCTGGCTGTAAGGTTTGCCCTTGAACT	12	46359529	0.541651788125484	8	12	110	0.0983606557377049	Coding RNAs	46359534	34
chr12	46372650	46372762	113	-	G8702.1	ACGCCGCCGCCTTAGAACGCCTTTCCAGTACTGCTAGCAGCAGCCCGACCACGCGTTACCGCACGCTCGCGCCTTTCCCTTGACACGGCGGACGCCGGAGGATTGGGGCGGCA	50	46372762	0.765003272030035	15	37	174	0.175355450236967	Coding RNAs	46372721	113
chr12	48716577	48716612	36	-	G8728.2	AGCCCATCCCGTCGTTTTGGCGTGGACCCAGATAAA	12	48716610	0.71499819426138	3	7	48	0.127272727272727	Coding RNAs	48716589	36
chr12	48716678	48716723	46	-	G8729.1	GCTGGGAAGTGCCTGCAGCCTTCGCCGCTGCCTTCTGGTTGAAGCA	15	48716723	0.800663091753364	6	10	62	0.138888888888889	Coding RNAs	48716710	46
chr12	49127798	49127838	41	-	G8781.1	ATGTGTACCTGTAATATTTTTCCATCATATCTCAAAGTAAA	18	49127806	0.62096439756779	10	11	166	0.0621468926553672	Coding RNAs	49127820	41
chr12	49127847	49127956	110	-	G8781.2	TATCCATTCCTTTTGGCCCTGCAGCATGTCATGCTCCCAGAATTTCAGCTTCAGCTTAACTGACAGACGTTAAAGCTTTCTGGTTAGATTGTTTTCACTTGGTGATCATG	50	49127867	0.719264065652273	20	34	411	0.0764044943820225	Coding RNAs	49127924	110
chr12	49128025	49128057	33	-	G8782.1	AGAGGCCCGTGAAGATATGGCTGCCCTTGAGAA	12	49128033	0.698514398183317	2	5	58	0.0793650793650794	Coding RNAs	49128040	33
chr12	49128201	49128260	60	-	G8783.4	AAGGTTGGCATCAACTACCAGCCTCCCACTGTGGTGCCTGGTGGAGACCTGGCCAAGGTA	21	49128244	0.847238499792418	4	6	98	0.0576923076923077	Coding RNAs	49128218	60
chr12	49128268	49128326	59	-	G8783.5	GCTGCCATTGCCACCATCAAAACCAAGCGCAGCATCCAGTTTGTGGATTGGTGCCCCAC	22	49128303	0.61990768315947	7	9	98	0.0841121495327103	Coding RNAs	49128293	59
chr12	49128339	49128402	64	-	G8783.6	ATGTGACCCTCGCCATGGTAAATACATGGCTTGCTGCCTGTTGTACCGTGGTGACGTGGTTCCC	25	49128344	0.59383250620526	10	11	164	0.0628571428571429	Coding RNAs	49128381	64
chr12	49128470	49128501	32	-	G8784.1	ATATGCCCCTGTCATCTCTGCTGAGAAAGCCT	20	49128492	0.594007734786574	5	7	129	0.0514705882352941	Coding RNAs	49128486	32
chr12	49128564	49128644	81	-	G8784.2	TACACTAACCTTAACCGCCTTATTAGCCAGATTGTGTCCTCCATCACTGCTTCCCTGAGATTTGATGGAGCCCTGAATGTT	42	49128577	0.672148016408953	17	24	341	0.0657534246575342	Coding RNAs	49128604	81
chr12	49128770	49128811	42	-	G8785.1	AGTTCTCCATTTACCCAGCACCCCAGGTTTCCACAGCTGTAG	14	49128795	0.805554254465132	5	7	77	0.0833333333333333	Coding RNAs	49128786	42
chr12	49128836	49128934	99	-	G8785.2	ACCAGTGCACCGGTCTTCAGGGCTTCTTGGTTTTCCACAGCTTTGGTGGGGGAACTGGTTCTGGGTTCACCTCCCTGCTCATGGAACGTCTCTCAGTTG	55	49128836	0.713204683656862	18	28	359	0.0723514211886305	Coding RNAs	49128857	99
chr12	49129248	49129313	66	-	G8786.1	AACTATGCCCGAGGGCACTACACCATTGGCAAGGAGATCATTGACCTTGTGTTGGACCGAATTCGC	28	49129248	0.786915943415073	11	19	158	0.107344632768362	Coding RNAs	49129262	66
chr12	49129339	49129407	69	-	G8786.2	TTCTCTCCCTCCTCCAGATGAAGTTCGCACTGGCACCTACCGCCAGCTCTTCCACCCTGAGCAGCTCAT	25	49129383	0.696925774787725	11	17	132	0.114093959731544	Coding RNAs	49129374	69
chr12	49129504	49129607	104	-	G8787.1	AGACCATTGGGGGAGGAGATGACTCCTTCAACACCTTCTTCAGTGAGACGGGCGCTGGCAAGCACGTGCCCCGGGCTGTGTTTGTAGACTTGGAACCCACAGTC	88	49129561	0.72248278521799	18	67	400	0.143468950749465	Coding RNAs	49129552	104
chr12	49129613	49129741	129	-	G8788.1	TCTTTTTTCCTTCCCGCAGCGTGAGTGCATCTCCATCCACGTTGGCCAGGCTGGTGTCCAGATTGGCAATGCCTGCTGGGAGCTCTACTGCCTGGAACACGGCATCCAGCCCGATGGCCAGATGCCAAG	108	49129628	0.921362888683594	25	77	583	0.116666666666667	Coding RNAs	49129639	129
chr12	49131301	49131396	96	-	G8790.1	TAGTGCGTTACTTACCTCGACTCTTAGCTTGTCGGGGACGGTAACCGGGACCCGGTGTCTGCTCCTGTCGCCTTCGCCTCCTAATCCCTAGCCACT	225	49131360	0.673091197795895	20	184	1360	0.119170984455959	Coding RNAs	49131350	96
chr12	49185392	49185428	37	-	G8794.1	TGGCTTGCTGCCTGTTGTACCGTGGTGACGTGGTTCC	16	49185406	0.795178271873693	7	13	118	0.099236641221374	Coding RNAs	49185409	37
chr12	49185435	49185519	85	-	G8794.2	CATGAACAGCTTTCTGTAGCAGAGATCACCAATGCTTGCTTTGAGCCAGCCAACCAGATGGTGAAATGTGACCCTCGCCATGGTA	30	49185459	0.83058972705775	9	16	177	0.0829015544041451	Coding RNAs	49185484	85
chr12	49185520	49185569	50	-	G8794.3	ACTTCCCTCTGGCCACATATGCCCCTGTCATCTCTGCTGAGAAAGCCTAC	37	49185569	0.766505442527729	7	10	248	0.0387596899224806	Coding RNAs	49185535	50
chr12	49185608	49185662	55	-	G8794.4	TGTCCTCCATCACTGCTTCCCTGAGATTTGATGGAGCCCTGAATGTTGACCTGAC	19	49185647	0.752106350873606	8	12	126	0.0869565217391304	Coding RNAs	49185640	55
chr12	49185931	49185960	30	-	G8795.2	TTGGTTTTCCACAGCTTTGGTGGGGGAACT	12	49185931	0.72370660167806	7	9	70	0.113924050632911	Coding RNAs	49185950	30
chr12	49186352	49186378	27	-	G8796.2	TATGCCCGAGGGCACTACACCATTGGC	11	49186357	0.709864406639027	4	8	32	0.2	Coding RNAs	49186363	27
chr12	49186419	49186461	43	-	G8796.3	CAGATGAAGTTCGCACTGGCACCTACCGCCAGCTCTTCCACCC	21	49186461	0.652958261422367	6	12	86	0.122448979591837	Coding RNAs	49186449	43
chr12	49186720	49186837	118	-	G8797.2	ACAGCGTGAGTGCATCTCCATCCACGTTGGCCAGGCTGGTGTCCAGATTGGCAATGCCTGCTGGGAGCTCTACTGCCTGGAACACGGCATCCAGCCCGATGGCCAGATGCCAAGTGAC	85	49186738	0.829398389747594	20	65	403	0.138888888888889	Coding RNAs	49186749	118
chr12	49189003	49189055	53	-	G8798.1	AAGAGTCGCGCTGTAAGAAGCAACAACCTCTCCTCTTCGTCTCCGCCATCAGC	19	49189012	0.643160827257089	8	10	89	0.101010101010101	Coding RNAs	49189025	53
chr12	49568055	49568117	63	-	G8801.1	AAGCCGGCTTTGGCCCTGCGGCTGCTACCGTCGCCGCGGAGAAATTGTTGGATCTGGCAGTCT	26	49568083	0.709133171846616	11	24	119	0.167832167832168	Coding RNAs	49568092	63
chr12	49997111	49997148	38	-	G8807.1	ATCTCTGAAGTGTCGAGACTGTCGTGTGGTCTCTCATC	15	49997136	0.728121258893861	7	13	98	0.117117117117117	Coding RNAs	49997129	38
chr12	50025400	50025432	33	-	G8813.1	TGAAGGGTGGCCCAGGTGGGGCCAGGCTGACTG	11	50025425	0.838016235012019	3	7	33	0.175	Coding RNAs	50025406	33
chr12	50216979	50217002	24	-	G8816.1	TAGTGGTAAGCATAGCTGCCTTCC	13	50216995	0.746163233688432	3	9	71	0.1125	Introns	50216986	24
chr12	53321502	53321534	33	-	G8835.2	TGCGGGAGTGCGGTCTGTGCCGTTCCGGCCAGG	11	53321502	0.592600187346351	5	6	45	0.117647058823529	Coding RNAs	53321516	33
chr12	53665193	53665293	101	-	G8838.1	ATAGTTCTCCCGCGTCTGGTTGGCCCCGTGTGTTCCTTTTCCTATACCTCCCCAGGCAGCCTGGGGAACGTGGTTGGCTCAGGGTTTGACAGAGAAAAGAC	34	53665193	0.987998498533895	13	22	225	0.0890688259109312	Coding RNAs	53665267	101
chr12	53665318	53665387	70	-	G8838.2	TGGGCTTTGCCCTCTCGGAGGCCATGGGGCTCTTTTGTCTGATGGTAGCCTTTCTCATCCTCTTTGCCAT	34	53665383	0.685413770826245	15	22	262	0.0774647887323944	Coding RNAs	53665339	70
chr12	53669183	53669214	32	-	G8839.1	TTGGGGTGGCTGGTTCTGGGGCTGGGATTGGA	11	53669213	0.686002611437979	5	7	66	0.0958904109589041	Coding RNAs	53669191	32
chr12	53669217	53669259	43	-	G8839.2	ACATCGACACAGCAGCCAAGTTCATTGGAGCTGGGGCTGCCAC	18	53669233	0.793833400499533	5	14	64	0.179487179487179	Coding RNAs	53669223	43
chr12	53669267	53669300	34	-	G8839.3	TGTCTCTAGCCGCAGCTTCCAAACCAGCGCCATT	13	53669273	0.573598663793599	3	3	70	0.0410958904109589	Coding RNAs	53669284	34
chr12	53669884	53669964	81	-	G8840.1	ATGTCATTCCTGCTAGGTCAAGAGCACCTCACAGCTGCTGAGCCGTCCGCTATCTGCAGTGGTGCTGAAACGACCGGAGAT	57	53669923	0.667125621662258	13	35	289	0.108024691358025	Coding RNAs	53669925	81
chr12	53672616	53672656	41	-	G8841.1	TGTAATTCCAGCTCTCCTGCCACAGCTCCTCACCCCCTGAA	13	53672642	0.776086989391527	1	3	65	0.0441176470588235	Coding RNAs	53672624	41
chr12	54183730	54183761	32	-	G8847.1	TGCATGGGAGCCACATCGCAACTACGTGACTC	12	54183755	0.75132767088469	4	8	30	0.210526315789474	Coding RNAs	54183753	32
chr12	54183843	54183894	52	-	G8847.3	CCCTCATGGAGCCCCAGCCCTGCCCTGGAAGCTTGGCTGAGAGCTTCCTGGA	14	54183894	0.691636326653265	7	11	59	0.157142857142857	Coding RNAs	54183872	52
chr12	55727290	55727331	42	-	G8879.2	AGTGGGACTGATTGCCGTGGGTGTCGGGGCACAGCTTGTCCT	21	55727316	0.638039669970164	8	14	99	0.123893805309735	Coding RNAs	55727305	42
chr12	55728280	55728312	33	-	G8880.1	GAAGTTCTTGCTCTACGTCCTCCTGCTGGCCTT	15	55728300	0.681895783113267	4	5	115	0.0416666666666667	Coding RNAs	55728285	33
chr12	55828556	55828586	31	-	G8887.1	TTAGGACCCTCCGTGGACCCTGAAATACCTT	12	55828562	0.736820001488253	4	11	55	0.166666666666667	Coding RNAs	55828564	31
chr12	56214040	56214077	38	-	G8900.1	CTTTCAGGACCTGGGTTTCAGTGATGAGACATGGGGTA	11	56214051	0.763951637572037	4	6	60	0.0909090909090909	Coding RNAs	56214044	38
chr12	56221767	56221822	56	-	G8903.1	GGCCGCTGCGGCCTCAGCTCCGACTGGGTCAGGTTGCGGAGACTCCAGGCCGCTTC	18	56221799	0.687502635755015	8	14	70	0.166666666666667	Coding RNAs	56221802	56
chr12	56271759	56271785	27	-	G8909.1	TGTAAACCCCTGGGTAACTGTCAAGTC	11	56271768	0.687354585873197	3	5	46	0.0980392156862745	Coding RNAs	56271762	27
chr12	56286598	56286628	31	-	G8923.1	TCTTGCAGCCCGGCATGCCAGTGCTTCCTCC	11	56286617	0.717793110514355	4	9	55	0.140625	Coding RNAs	56286608	31
chr12	56300265	56300311	47	-	G8925.1	AACCTTGTCAACCCGTCGGCGCGGCCTCTGGTGCAGCGGCGGCGGCT	17	56300275	0.715409421041701	5	10	59	0.144927536231884	Coding RNAs	56300286	47
chr12	56315155	56315191	37	-	G8929.1	GCTTCTGGGGGCCCTGCTGGGAACCGCCTGGGCTCGG	13	56315169	0.758745329661968	3	5	43	0.104166666666667	Coding RNAs	56315163	37
chr12	56315228	56315265	38	-	G8929.2	GTTTTATTCCCACTCAAACCCAGGTGGAGCGACCCCAT	13	56315240	0.87031667016797	1	5	66	0.0704225352112676	Coding RNAs	56315232	38
chr12	56315846	56315900	55	-	G8930.1	TTTCGGGAGCCACTGGGGCCAAAGTGAGAGTCCAGCGGTCTTCCAGCGCTTGGGC	15	56315886	0.745021202967745	6	12	53	0.184615384615385	Coding RNAs	56315848	55
chr12	56638219	56638303	85	-	G8939.1	CTGTCTCTCTCCTTGCCCCTAACCCAAAAAGCTTCATTTTTCTGTGTAGGCTGCACAAGAGCCTTGATTGAAGATATATTCTTTC	29	56638248	0.771366363977844	9	13	208	0.0588235294117647	Coding RNAs	56638244	85
chr12	56638350	56638414	65	-	G8940.1	ACCATCTCCCAGAACAGGCCTTCTATATGGTGGGACCCATTGAAGAAGCTGTGGCAAAAGCTGAT	21	56638388	0.6501950119088	6	7	102	0.0642201834862385	Coding RNAs	56638374	65
chr12	56639142	56639169	28	-	G8941.1	GGTCATATGGGGAAGCTGGTACCCCTGA	11	56639160	0.661408343452731	2	3	39	0.0714285714285714	Coding RNAs	56639159	28
chr12	56639217	56639243	27	-	G8941.3	AGTTGACCGTGTCCCGTGCACGGAAAA	11	56639217	0.894464046445599	2	5	42	0.106382978723404	Coding RNAs	56639223	27
chr12	56639256	56639300	45	-	G8941.4	AATCCCTCCAGGATATCATTGCCATCCTGGGTATGGATGAACTTT	18	56639300	0.770026929075443	9	16	119	0.118518518518519	Coding RNAs	56639275	45
chr12	56640048	56640143	96	-	G8943.1	CGTTTGCCCATTTGGATGCTACCACTGTACTGTCGCGTGCCATTGCTGAGCTGGGCATCTATCCAGCTGTGGATCCTCTAGACTCCACCTCTCGTA	46	56640105	0.790364536179678	11	14	340	0.0395480225988701	Coding RNAs	56640068	96
chr12	56640146	56640182	37	-	G8943.2	TGCCTGCTGATGACTTGACTGACCCTGCCCCTGCTAC	12	56640173	0.779234472730616	4	4	67	0.0563380281690141	Coding RNAs	56640158	37
chr12	56642740	56642799	60	-	G8945.1	ACCTGGTGCTCGTGCCCGGGTAGCTCTGACTGGGCTGACTGTGGCTGAATACTTCAGAGA	17	56642749	0.781560156722302	8	10	96	0.0943396226415094	Coding RNAs	56642765	60
chr12	56643458	56643502	45	-	G8946.1	TGTGTTTGCTGGTGTTGGTGAGAGGACCCGTGAAGGCAATGATTT	27	56643502	0.677267635934911	10	13	153	0.0783132530120482	Coding RNAs	56643476	45
chr12	56643548	56643580	33	-	G8946.2	TGGTGGTGCTGGAGTTGGCAAGACTGTACTGAT	11	56643579	0.755483855770219	5	6	55	0.0983606557377049	Coding RNAs	56643561	33
chr12	56643841	56643878	38	-	G8947.1	TTGTCGATCTGCTAGCTCCCTATGCCAAGGGTGGCAAA	15	56643841	0.829720440875962	5	7	69	0.0921052631578947	Coding RNAs	56643850	38
chr12	56643890	56643959	70	-	G8947.2	GATTTGCTCCCATTCATGCTGAGGCTCCAGAGTTCATGGAAATGAGTGTTGAGCAGGAAATTCTGGTGAC	23	56643959	0.721599736350634	9	10	135	0.0689655172413793	Coding RNAs	56643943	70
chr12	56644783	56644930	148	-	G8948.1	TATGGATGGTACAGAAGGCTTGGTTAGAGGCCAGAAAGTACTGGATTCTGGTGCACCAATCAAAATTCCTGTTGGTCCTGAGACTTTGGGCAGAATCATGAATGTCATTGGAGAACCTATTGATGAAAGAGGTCCCATCAAAACCAAA	61	56644901	0.691848746467764	25	44	400	0.0990990990990991	Coding RNAs	56644912	148
chr12	56645216	56645356	141	-	G8949.1	TAGTCAGGGACTATGCGGCGCAAACATCTCCTTCGCCAAAAGCAGGCGCCGCCACCGGGCGCATCGTGGCGGTCATTGGCGCAGTGGTGGACGTCCAGTTTGATGAGGGACTACCACCAATTCTAAATGCCCTGGAAGTGC	95	56645308	0.985786926052364	21	54	435	0.110429447852761	Coding RNAs	56645339	141
chr12	56645840	56645964	125	-	G8950.1	CATGTTGGGGTTTGTGGGTCGGGTGGCCGCTGCTCCGGCCTCCGGGGCCTTGCGGAGACTCACCCCTTCAGCGTCGCTGCCCCCAGCTCAGCTCTTACTGCGGGCCGCTCCGACGGCGGTCCATC	122	56645897	0.696395535600156	24	86	556	0.133956386292835	Coding RNAs	56645887	125
chr12	56663755	56663795	41	-	G8953.1	AGTCTGTACATTTAGTCCAGATTTGTATTTGCACTGTCAGT	13	56663781	0.631415640297166	7	13	112	0.104	Coding RNAs	56663776	41
chr12	56664014	56664058	45	-	G8955.1	GGCTGACACCTTACTGGTAACCTGCTATTCTTCTGGTGTTATCCT	12	56664014	0.738811859424858	8	9	91	0.09	Coding RNAs	56664032	45
chr12	56673014	56673057	44	-	G8960.1	CTTCTGCAAAGTGGTACGATCGAAGGGACTATGTCTTCATTGAA	15	56673036	0.805088166503618	4	5	85	0.0555555555555556	Coding RNAs	56673030	44
chr12	56688126	56688251	126	-	G8966.2	ATTCTCCGTCCTCGCGCCCCTTTTCCTACACTTTCCTCTTCTCCCCGACCGGAGGAGCCGCTCTTTCCGCGCGGTGCATTCTGGGGCCCGAGGTCGAGCCCGCCGCTGCCGCCGTCGCCTGAGGGA	68	56688202	0.796654547617037	18	45	340	0.116883116883117	Coding RNAs	56688163	126
chr12	56712509	56712564	56	-	G8967.1	TCTCTGTTACAGGAATTAACAATGTAACCATATGGAAGCAACTTTTTTTGGTGTCT	21	56712564	0.691710274451937	9	16	151	0.0958083832335329	Coding RNAs	56712533	56
chr12	56713164	56713202	39	-	G8969.1	TCTACCCTGTAGATCGAAGATTTATCCCAGCAAGCACAA	12	56713164	0.994711442515704	3	4	64	0.0588235294117647	Coding RNAs	56713178	39
chr12	56713564	56713674	111	-	G8970.1	AAACTGGGTCTTCGGCAGGTTACAGGAGTTACTAGAGTCACTATCCGGAAATCTAAGAATATCCTCTTTGTCATCACAAAACCAGATGTCTACAAGAGCCCTGCTTCAGAT	46	56713624	0.834273411561497	14	22	279	0.0730897009966777	Coding RNAs	56713637	111
chr12	56714396	56714450	55	-	G8971.1	TATCTTCTTAGCTGGCGGCAGCAGCTGAAATTGATGAAGAACCAGTCAGTAAAGC	29	56714414	0.93584195806907	4	6	172	0.0337078651685393	Coding RNAs	56714436	55
chr12	56714616	56714711	96	-	G8972.1	AGTAAAAGTTGTTTCTCATCTTAGGGTCTGGAACAGAATCTGACAGTGATGAATCAGTACCAGAGCTTGAAGAACAGGATTCCACCCAGGCAACCA	37	56714616	0.988324844281287	12	27	218	0.110204081632653	Coding RNAs	56714623	96
chr12	56724463	56724533	71	-	G8973.1	CTTCCTTCAGAAATGCCCGGCGAAGCCACAGAAACCGTCCCTGCTACAGAGCAGGAGTTGCCGCAGCCCCA	63	56724508	0.776307438234223	8	37	138	0.211428571428571	Coding RNAs	56724513	71
chr12	56725263	56725328	66	-	G8975.1	AACAGGCGTGGGTCACGCTCTCGCTCGGTCTTTCTGCCGCCATCTTGGTTCCGCGTTCCCTGCACA	56	56725316	0.794367286187873	15	36	404	0.0818181818181818	Coding RNAs	56725282	66
chr12	57517349	57517395	47	-	G8981.1	GTCATTGCCTTTCTCCTTCGGGACACTGTCCAGCTGGGAGCTGGAAG	12	57517361	0.851933705316553	6	8	72	0.1	Coding RNAs	57517353	47
chr12	57748416	57748442	27	-	G8985.1	TGAGGCTATGGAGGGTCCTCCTCCATC	11	57748433	0.610561381823488	5	5	42	0.106382978723404	Coding RNAs	57748428	27
chr12	57748459	57748495	37	-	G8985.2	AAAGCTGCCATTTCCCTTCTGGACACTGAGAGGGCAA	11	57748474	0.776012632603833	5	8	60	0.117647058823529	Coding RNAs	57748475	37
chr12	57748557	57748628	72	-	G8985.3	TCTCCCCTCAGGAAATGCTGACTTTTAACCCACACAAGCGAATCTCTGCCTTTCGAGCTCTGCAGCACTCTT	20	57748592	0.712549125993272	9	11	125	0.0808823529411765	Coding RNAs	57748575	72
chr12	57749226	57749271	46	-	G8986.1	CTGCCCCGTGGAGCCTTTCCCCCCAGAGGGCCCCGCCCAGTGCAGT	12	57749242	0.935633617398456	3	3	34	0.0810810810810811	Coding RNAs	57749240	46
chr12	57751023	57751054	32	-	G8990.2	CTTCATGCCAATTGCATCGTTCACCGAGATCT	11	57751049	0.677220529542427	6	9	52	0.147540983606557	Coding RNAs	57751043	32
chr12	57751277	57751353	77	-	G8991.1	ACTCTGGTCAGGCTGATGGACGTCTGTGCCACATCCCGAACTGACCGGGAGATCAAGGTAACCCTGGTGTTTGAGCA	44	57751310	0.742174178151502	12	27	192	0.123287671232877	Coding RNAs	57751324	77
chr12	57751514	57751757	244	-	G8992.1	GATAGGAGTCTGTGATTGTAGGGTCTCCCTTGATCTGAGAATGGCTACCTCTCGATATGAGCCAGTGGCTGAAATTGGTGTCGGTGCCTATGGGACAGTGTACAAGGCCCGTGATCCCCACAGTGGCCACTTTGTGGCCCTCAAGAGTGTGAGAGTCCCCAATGGAGGAGGAGGTGGAGGAGGCCTTCCCATCAGCACAGTTCGTGAGGTGGCTTTACTGAGGCGACTGGAGGCTTTTGAGCAT	105	57751636	0.881813186624771	33	77	680	0.101717305151915	Coding RNAs	57751677	244
chr12	57752236	57752294	59	-	G8993.1	CTATGGTCGGGCCCTCTGCGTCCAGCTGCTCCGGACCGAGCTCGGGTGTATGGGGCCGT	36	57752242	0.764144936990705	11	23	180	0.113300492610837	Coding RNAs	57752275	59
chr12	57823582	57823624	43	-	G8996.1	TTGGGCAGCTGCGGGCCCCTTAGCCTGCCCTGCTTCCAAGCGA	11	57823582	0.821153670324949	3	4	58	0.0645161290322581	Coding RNAs	57823593	43
chr12	57846578	57846606	29	-	G9004.1	GGCCGCCTCCCTTCCCGGTCCGGGGAGGA	11	57846578	0.852347556210003	3	4	38	0.0952380952380952	Coding RNAs	57846589	29
chr12	75511518	75511551	34	-	G9039.1	GTGAATTTCGTAACCAGAAGCCGAAGCCGGAGAA	11	75511518	0.954801515915758	4	8	39	0.170212765957447	Coding RNAs	75511533	34
chr12	75511565	75511598	34	-	G9039.2	AATGGCGTCTCCCTCGCTGGAGCGGCCAGAAAAA	26	75511565	0.952964471426903	5	21	95	0.181034482758621	Coding RNAs	75511573	34
chr12	76084575	76084635	61	-	G9045.1	TGCTGCCGCTGCCGCCCTGAGTCACTGCCTGCGCAGCTCCGGCCGCCTGGCTCCCCATACT	26	76084604	0.722301435749275	7	12	105	0.102564102564103	Coding RNAs	76084586	61
chr12	76863217	76863247	31	-	G9051.2	CTACGGTTATGGCCAGGGCGCTGGCACGCTT	11	76863234	0.777982970111952	2	6	46	0.115384615384615	Coding RNAs	76863226	31
chr12	76866150	76866198	49	-	G9053.1	AGAGGTGCAGTGTGATGGCAGGAGCTTCCACCGCTGCTGCTTTCTCTGC	12	76866181	0.687930443599945	6	8	68	0.105263157894737	Coding RNAs	76866167	49
chr12	76878940	76878992	53	-	G9054.1	TCCAGCCCAGCCTCGCTAGCTCCGCCTGCGGTACGTGCTCCCGCCTCCGACTC	22	76878992	0.687221115236688	5	10	89	0.101010101010101	Coding RNAs	76878950	53
chr12	79690245	79690274	30	-	G9061.1	GGTGAGAGCCCGACCGGCCCCTTTGGGAAT	11	79690261	0.712612939506722	3	6	27	0.181818181818182	Coding RNAs	79690265	30
chr12	79690318	79690401	84	-	G9062.1	TTCACCTCAGCCCCGCCGGCTGCTGTGGGAGCGGCGGCCGTCCCTCTCCTGGAGGTCGTCTCCTGGCATCCTCGGGGCCGCAGG	22	79690318	0.968319305334515	8	12	113	0.096	Coding RNAs	79690358	84
chr12	79690887	79690936	50	-	G9064.1	CAGCTTCGGCACACCTGGGAGCCGGATCCCAGCCCTACGCCTCGTCCCCT	24	79690921	0.83931857762791	4	11	73	0.130952380952381	Coding RNAs	79690918	50
chr12	80103248	80103278	31	-	G9065.1	TCAACGCACCTTCCCACATTCGAAGGAAGAT	13	80103278	0.705428540012859	2	3	53	0.0535714285714286	Non-coding genes	80103266	31
chr12	80103298	80103331	34	-	G9065.2	GAAGTTTAATCCCTTTGTGACTTCCGACCGAAGC	12	80103298	0.850730387044264	7	12	93	0.114285714285714	Non-coding genes	80103319	34
chr12	82358352	82358376	25	-	G9068.2	ATGGCGCCGGTGAGGCGGTCCGCGA	14	82358352	0.808721747973444	2	9	27	0.25	Coding RNAs	82358356	25
chr12	88580332	88580360	29	-	G9074.1	GTGCAATATGCTGGAGCTCCAGAACAGCT	12	88580349	0.687199754939419	3	6	36	0.142857142857143	Coding RNAs	88580345	29
chr12	88580363	88580402	40	-	G9074.2	GCTCGGGCTACCCAATGCGTGGACTATCTGCCGCCGCTGT	12	88580394	0.772649210990458	4	8	49	0.140350877192982	Coding RNAs	88580380	40
chr12	92145494	92145528	35	-	G9087.1	CCTTCTACACCCGGGCCGCCACCATGATAGGCGAG	13	92145494	0.590643793143259	4	5	33	0.131578947368421	Coding RNAs	92145512	35
chr12	93083374	93083443	70	-	G9090.1	CTGAGACCCACCTTGCTCATAAACAAAATGCCCATGTTGGTCCTCTGCCCTGGACCTGTGACATTCTGGA	26	93083421	0.880662988353897	8	10	162	0.0581395348837209	Introns	93083403	70
chr12	93083500	93083604	105	-	G9091.1	CAAGTAAACCGCTAGCTTGTTGCACCGTGGAGGCCACAGGAGCAGAAACATGGAATGCCAGACGCTGGGGATGCTGGTACAAGTTGTGGGACTGCATGCTACTGT	47	93083566	0.804525644005902	14	29	208	0.122362869198312	Non-coding genes	93083539	105
chr12	93411177	93411212	36	-	G9095.1	GCTGGCCCTCAGGATTCCCCCTTTGAGGGAGGGACT	11	93411197	0.681648639982355	5	9	58	0.134328358208955	Coding RNAs	93411195	36
chr12	93411247	93411296	50	-	G9096.1	ACCCAGCGTTTGCTGGCAGAACCAGTTCCTGGCATCAAAGCCGAACCAGA	14	93411247	0.969070038376305	6	9	49	0.155172413793103	Coding RNAs	93411271	50
chr12	93441858	93441898	41	-	G9097.1	CGGGTTCTGACAAGATGGCCGGGCTGCCCCGCAGGATCATC	30	93441883	0.802068447022586	4	20	78	0.204081632653061	Coding RNAs	93441874	41
chr12	93640800	93640825	26	-	G9103.1	GTGAAGGCCGGCGGGGAGGATACTGT	11	93640813	0.745968923812437	3	6	22	0.214285714285714	Non-coding genes	93640808	26
chr12	93641484	93641574	91	-	G9105.1	AAACTGGTGCTGATCCGGCACGGCGAGAGCGCATGGAACCTGGAGAACCGCTTCAGCGGCTGGTACGACGCCGACCTGAGCCCGGCGGGCC	53	93641484	0.951549941202282	8	38	138	0.215909090909091	Non-coding genes	93641555	91
chr12	95003620	95003656	37	-	G9109.1	CGCGGGCTGCAGCAGATCACCGGCCACGGCGGTCTCC	16	95003637	0.935037038975982	3	10	26	0.277777777777778	Coding RNAs	95003632	37
chr12	98515369	98515401	33	-	G9124.1	CTTCCCCTTAGACGCCGATAAGGGACAGGTCGT	11	98515401	0.621734186432783	5	9	38	0.191489361702128	Non-coding genes	98515385	33
chr12	101407714	101407744	31	-	G9132.1	AGTTGCTGGCTGACTGGGCTTGCGAGGAAAC	16	101407731	0.723808813003435	4	14	79	0.150537634408602	Coding RNAs	101407726	31
chr12	102118564	102118596	33	-	G9134.1	CTCTAATCCACAGTTTCGTGACCTTGTCCAGTA	12	102118572	0.720264876830379	3	7	71	0.0897435897435897	Coding RNAs	102118577	33
chr12	109573447	109573482	36	-	G9186.1	TCATGGCTGTGTGCGGCCTGGGGAGCCGTCTTGGCC	17	109573479	0.718441076181814	5	9	70	0.113924050632911	Coding RNAs	109573463	36
chr12	110403577	110403606	30	-	G9197.1	CGGGACATGGCGGCCGCGGGGCTGCACTCC	11	110403606	0.783986134670834	2	4	19	0.173913043478261	Coding RNAs	110403582	30
chr12	110445484	110445547	64	-	G9202.1	ACCACTCTTCTCTCATGGATCCTGATACCAAACTCATCGGAAACATGGCACTGTTGCCTATCAG	21	110445515	0.687560305267892	9	14	120	0.104477611940299	Coding RNAs	110445498	64
chr12	110583197	110583230	34	-	G9214.1	CCTCGCTCTGGCTCCGGTGCGCGCGGCTGAGCGC	15	110583210	0.600068880902214	3	4	54	0.0689655172413793	Coding RNAs	110583210	34
chr12	110720784	110720823	40	-	G9219.1	AAGCTGTACACCCCAGGACAGTTTATCCTGTCTGAGGAGT	13	110720790	0.628820147154512	5	8	69	0.103896103896104	Coding RNAs	110720813	40
chr12	110720905	110720935	31	-	G9220.1	AATGGCATTTGCTGGTTATAACAGCAAATGA	11	110720918	0.749428010303843	5	8	65	0.10958904109589	Coding RNAs	110720909	31
chr12	110730612	110730646	35	-	G9225.1	TTGGAGACGATCTGCCTCTTACTGGCCTACAAAAT	12	110730612	0.70575237534489	4	4	76	0.05	Coding RNAs	110730622	35
chr12	110730721	110730754	34	-	G9225.3	ATCCATGGACAATACTATGATTTGCTGCGACTTT	11	110730743	0.77931237025083	6	7	62	0.101449275362319	Coding RNAs	110730729	34
chr12	110731780	110731834	55	-	G9226.1	GTCTCGTGAAATCTTTCTCAGTCAGCCTATCCTACTAGAACTTGAAGCACCACTC	20	110731829	0.804045469584738	10	22	124	0.150684931506849	Coding RNAs	110731800	55
chr12	110731841	110731911	71	-	G9226.2	TCTCTTGCAGTGAGAGGGTCCAAGCCTGGTAAGAATGTCCAGCTTCAGGAGAATGAAATCAGAGGACTGTG	29	110731875	0.632160060357647	9	15	141	0.0961538461538462	Coding RNAs	110731869	71
chr12	110742655	110742689	35	-	G9227.1	CTCAACATCGACAGCATTATCCAACGGCTGCTGGA	23	110742682	0.75035442612332	6	13	101	0.114035087719298	Coding RNAs	110742669	35
chr12	110742754	110742815	62	-	G9227.2	GCCACCGCCGCCACCACCGCCTCTGCTCGTGGCGTGGGAAAGGAGGTGTGAGTCCCGGGCGC	31	110742815	0.986748439051267	8	14	124	0.101449275362319	Coding RNAs	110742785	62
chr12	112302192	112302223	32	-	G9235.1	AAGAAAGCTCAGCTGGTGGTGATTGCACACGA	15	112302223	0.832614355450475	3	8	80	0.0909090909090909	Non-coding RNA isoforms	112302197	32
chr12	112405258	112405291	34	-	G9237.1	TCCAGGGCTACCTGCGATCTGTGTTTGCTCTGAC	11	112405291	0.888774777863555	4	6	77	0.072289156626506	Coding RNAs	112405277	34
chr12	112406021	112406048	28	-	G9239.1	TTCCCCCTTAGGACCTCTGGTCCTCAAT	20	112406027	0.641009142142544	4	5	118	0.040650406504065	Coding RNAs	112406029	28
chr12	112408249	112408291	43	-	G9242.1	AGTTGGTGGTGACAAGAACGGCGGTACCCGGGTGGTTAAACTT	25	112408276	0.757584277055679	5	6	111	0.0512820512820513	Coding RNAs	112408260	43
chr12	112408465	112408502	38	-	G9243.1	GAGGAATTGGCAGGTATTCCCGATCTGCCATGTATTCC	13	112408483	0.72086715803075	5	9	80	0.101123595505618	Coding RNAs	112408474	38
chr12	112408627	112408675	49	-	G9243.2	TACAAAAAAATATTTTTAGATGGCGGGTGAAAAAGTTGAGAAGCCAGAT	29	112408635	0.803270897435631	8	23	184	0.111111111111111	Coding RNAs	112408650	49
chr12	112409452	112409557	106	-	G9244.1	TGAGTTCAGGACTCCCAATCCTTCGCCATCCGAACCTGGAGGGCATCCAGTCGACACCTACAGGGGTCGGACATGTCCAAGGCTAACTGAGAGGCCTTCCAGACGC	45	112409499	0.816722562996501	13	29	173	0.143564356435644	Coding RNAs	112409528	106
chr12	116717581	116717617	37	-	G9254.1	CTTCTGTAAAGCAGCTTGGCCCCTCCAGCCAGTCCCA	13	116717581	0.698123206617398	4	7	49	0.125	Coding RNAs	116717598	37
chr12	116737825	116737912	88	-	G9257.1	GTCCGCGCCGGGATGGTGAACCTGGCGGCCATGGTGTGGCGCCGGCTTCTGCGGAAGAGGTGGGTGCTCGCCCTGGTCTTCGGGCTGT	38	116737903	0.850102720507155	15	32	168	0.16	Coding RNAs	116737887	88
chr12	120196734	120196770	37	-	G9277.1	ACCAAAAAGCAACCAACTTAGCCAGTTTTATTTGCAA	13	120196769	0.992207612595073	2	4	83	0.0459770114942529	Coding RNAs	120196751	37
chr12	120196862	120196902	41	-	G9277.3	TGTGGCTGCTGCCCCTGTGGCTGCTGCCACCACAGCTGCTC	11	120196893	0.768910339180853	6	7	52	0.11864406779661	Coding RNAs	120196875	41
chr12	120197332	120197363	32	-	G9278.1	TTGTCTGTGGAGACGGATTACACCTTCCCACT	12	120197362	0.759884619095985	6	9	66	0.12	Coding RNAs	120197353	32
chr12	120197419	120197450	32	-	G9278.2	GTTGCCAGTGTCTGTCTGCAGATTGGCTACCC	13	120197444	0.69946803094703	4	6	89	0.0631578947368421	Coding RNAs	120197425	32
chr12	120198567	120198649	83	-	G9279.1	GGGCTGGTCATCCAGCAGGTGTTCGACAATGGCAGCATCTACAACCCTGAAGTGCTTGATATCACAGAGGAAACTCTGCATTC	44	120198567	0.802516001828229	10	18	193	0.0853080568720379	Coding RNAs	120198616	83
chr12	120198723	120198752	30	-	G9279.2	TTATCTGGTTCAGAGTGATGTGCAGCTGAT	13	120198746	0.591258692205632	7	8	103	0.0720720720720721	Coding RNAs	120198739	30
chr12	120198905	120198953	49	-	G9280.1	TGTGCCAGCCCAGAACACTGGTCTCGGGCCCGAGAAGACCTCCTTTTTC	25	120198920	0.859245089013219	5	6	105	0.0540540540540541	Coding RNAs	120198928	49
chr12	120198966	120199003	38	-	G9281.1	CAGGTGCCAGCTGCTGCCCGTGCTGGTGCCATTGCCCC	30	120198971	0.692947630496552	7	12	152	0.0731707317073171	Coding RNAs	120198990	38
chr12	120199170	120199224	55	-	G9283.1	CATAAACTTCTCTTTGCAGACTGCTGCCTCATATCCGGGGGAATGTGGGCTTTGT	51	120199189	0.842495885820013	5	11	404	0.0265060240963855	Coding RNAs	120199204	55
chr12	120199337	120199505	169	-	G9284.1	CTCTGGCTTGTTTTTTGTAGCAACTATTGGATGATTATCCGAAATGTTTCATTGTGGGAGCAGACAATGTGGGCTCCAAGCAGATGCAGCAGATCCGCATGTCCCTTCGCGGGAAGGCTGTGGTGCTGATGGGCAAGAACACCATGATGCGCAAGGCCATCCGAGGGCA	168	120199368	0.79935760930601	35	142	1413	0.0913183279742765	Coding RNAs	120199477	169
chr12	120291756	120291834	79	-	G9290.1	TTTTCCCAATACCCCGCCATGACGACTTGAAATATAGTCGGCATTGGCAATTTTTGACAGTCTCTACGGAGACTGAATT	49	120291763	0.73295055680101	17	38	339	0.10079575596817	Non-coding genes	120291763	79
chr12	120291838	120291879	42	-	G9290.2	AGCCAATGAGGTTTATCCGAGGCGCGATTATTGCTAATTGAA	18	120291879	0.888461207558345	9	17	117	0.126865671641791	Non-coding genes	120291859	42
chr12	120293090	120293120	31	-	G9291.1	AATTTTTGACAGTCTCTACGGAGACTGAATT	26	120293113	0.669860872975959	6	14	154	0.0833333333333333	Non-coding genes	120293097	31
chr12	120293139	120293168	30	-	G9291.2	TTTTCCCAATACCCCGCCGTGACGACTTGC	12	120293157	0.839304716331037	5	7	65	0.0972222222222222	Non-coding genes	120293141	30
chr12	120293178	120293209	32	-	G9291.3	AATGAGGTCTATCCGAGGCGCGATTATTGCTA	13	120293194	0.738447788066925	5	7	67	0.0945945945945946	Non-coding genes	120293192	32
chr12	120444535	120444568	34	-	G9297.1	AACTAGTCAGGATGAGCAGAGCTGCCTGACCTCT	12	120444554	0.949153643435238	1	6	47	0.113207547169811	Coding RNAs	120444559	34
chr12	120444723	120444784	62	-	G9298.2	GATTTGATGAGGAACTTAGGAGAGAGGAGTTTTATTTCCTCCTTCGATGTTTTCCTCTCAGT	23	120444775	0.850520075173338	6	14	189	0.0689655172413793	Coding RNAs	120444758	62
chr12	120444847	120444887	41	-	G9298.3	TGAAAATTCTTCTTGACCTTGACAGTCACCTTGAAGGATTT	11	120444868	0.75037455833753	4	5	81	0.0581395348837209	Coding RNAs	120444866	41
chr12	120446276	120446329	54	-	G9300.1	ACGACCAGTGCTTCAATCGCTGGTTCGCCGAGAAATTTCTCAAGGGGGACAGCT	17	120446319	0.687131793957196	7	12	97	0.110091743119266	Coding RNAs	120446303	54
chr12	120461703	120461759	57	-	G9301.1	TTTGTGGGTTGCTCTACTATGGAGATCAACAGTTACTGTGACTGAGTCGGCCCATTC	27	120461728	0.786592017560882	11	18	180	0.0909090909090909	Coding RNAs	120461716	57
chr12	120462088	120462116	29	-	G9304.2	ATGGCTACTCACGGTCTCGGTCTGGGTCA	12	120462116	0.619727180336649	3	3	53	0.0535714285714286	Coding RNAs	120462099	29
chr12	120469475	120469558	84	-	G9308.1	GTGGGGAACCTTCCGACCGACGTGCGCGAGAAGGACTTGGAGGACCTGTTCTACAAGTACGGCCGCATCCGCGAGATCGAGCTC	32	120469483	0.662380558698156	12	20	105	0.16	Coding RNAs	120469536	84
chr12	120529083	120529114	32	-	G9310.1	TGGAGCTATTGCGGCCGTGGGTGGTCGCGGGC	12	120529094	0.591790390291724	5	7	51	0.120689655172414	Coding RNAs	120529099	32
chr12	120581212	120581252	41	-	G9312.1	TGCTCTGCGAACTGGTGTCTGACGACCCCCGCTGCCGCCTA	13	120581228	0.713988118643379	5	8	55	0.126984126984127	Coding RNAs	120581233	41
chr12	120845649	120845678	30	-	G9321.1	CCTTCCACCTGTCCACAAGCATGGGGAACA	13	120845649	0.711573873902087	3	6	44	0.12	Introns	120845668	30
chr12	121467183	121467219	37	-	G9336.1	CATGAGCCATGGCCATGTCCGTGAGCGCCGAGGACGA	12	121467183	0.87096348070173	5	11	31	0.261904761904762	Non-coding RNA isoforms	121467194	37
chr12	122526899	122526963	65	-	G9348.1	CATCCGGGTCTCTCGCGCGAGCGATTTAGTCTGAGGCGAAGCTTCGGAGCGGCCGGTACTGTTGA	36	122526929	0.827871593347121	8	24	152	0.136363636363636	Coding RNAs	122526919	65
chr12	123271703	123271748	46	-	G9359.1	AAAGTGCGCGGGCGCTCGGCGGGCGCTCGGACGGGCGCGGGGCTGC	23	123271748	0.79255041026356	3	13	37	0.26	Coding RNAs	123271727	46
chr12	123271754	123271812	59	-	G9359.2	ACTGCGGCGGCGGCAGGGCGCGGACGGCCATATTTGCCGGCGCGGCCCGAGCCGCCGAC	35	123271761	0.940534186547033	5	17	62	0.215189873417722	Coding RNAs	123271774	59
chr12	124911702	124911769	68	-	G9372.2	ACATCCAGAAAGAGTCCACTCTGCACTTGGTCCTGCGCTTGAGGGGGGGTGTCTAAGTTTCCCCTTTT	25	124911764	0.899742531385262	11	22	163	0.118918918918919	Coding RNAs	124911722	68
chr12	124911773	124911832	60	-	G9372.3	ATCAGCAGAGGTTGATCTTTGCTGGGAAACAGCTGGAAGATGGACGCACCCTGTCTGACT	21	124911790	0.877284271406578	6	10	89	0.101010101010101	Coding RNAs	124911782	60
chr12	124911856	124911910	55	-	G9372.4	TCACCCTCGAGGTGGAGCCCAGTGACACCATCGAGAATGTCAAGGCAAAGATCCA	35	124911878	0.630784501493993	4	6	110	0.0517241379310345	Coding RNAs	124911895	55
chr12	124912005	124912041	37	-	G9372.6	TGCTGGGAAACAGCTGGAAGATGGACGCACCCTGTCT	11	124912018	0.870496044108946	3	5	35	0.125	Coding RNAs	124912023	37
chr12	124912166	124912219	54	-	G9372.7	AGAAAGAGTCCACCCTGCACCTGGTGCTCCGTCTTAGAGGTGGGATGCAGATCT	21	124912206	0.737204576938497	7	11	133	0.0763888888888889	Coding RNAs	124912197	54
chr12	124912239	124912274	36	-	G9372.8	ATCTTTGCTGGGAAACAGCTGGAAGATGGACGCACC	11	124912239	0.974226272985883	4	7	31	0.184210526315789	Coding RNAs	124912242	36
chr12	124912316	124912367	52	-	G9372.9	ATCACTCTCGAAGTGGAGCCGAGTGACACCATTGAGAATGTCAAGGCAAAGA	19	124912330	0.730796278150456	6	9	57	0.136363636363636	Coding RNAs	124912355	52
chr12	124912629	124912714	86	-	G9372.11	AGCTGGAAGATGGTCGTACCCTGTCTGACTACAACATCCAGAAAGAGTCCACCTTGCACCTGGTGCTCCGTCTCAGAGGTGGGATG	25	124912670	0.816316446689218	9	16	133	0.10738255033557	Coding RNAs	124912655	86
chr12	124912719	124912751	33	-	G9372.12	CCTCCTGACCAGCAGAGGTTGATCTTTGCCGGA	11	124912742	0.855024633934531	5	8	63	0.112676056338028	Coding RNAs	124912721	33
chr12	124912790	124912824	35	-	G9373.1	CATCACTCTCGAAGTGGAGCCGAGTGACACCATTG	12	124912808	0.609136262087831	5	5	40	0.111111111111111	Coding RNAs	124912806	35
chr12	124912856	124912892	37	-	G9374.1	ACCCTGCACCTGGTGCTCCGTCTCAGAGGTGGGATGC	12	124912864	0.790417404606328	4	5	68	0.0684931506849315	Coding RNAs	124912873	37
chr12	124912908	124912966	59	-	G9375.1	AGAGGTTGATCTTTGCCGGAAAGCAGCTGGAAGATGGGCGCACCCTGTCTGACTACAAC	24	124912966	0.706052561131373	8	14	107	0.115702479338843	Coding RNAs	124912930	59
chr12	124913000	124913041	42	-	G9375.2	AGGTCGAGCCCAGTGACACTATCGAGAACGTCAAAGCAAAGA	20	124913000	0.972337694874048	3	6	44	0.12	Coding RNAs	124913026	42
chr12	124913057	124913106	50	-	G9375.3	ACTCCGTCTCAGAGGTGGGATGCAAATCTTCGTGAAGACACTCACTGGCA	16	124913071	0.764414688703335	7	12	66	0.153846153846154	Coding RNAs	124913067	50
chr12	124913225	124913284	60	-	G9376.2	AGACCATCACCCTCGAGGTGGAGCCCAGTGACACCATCGAGAATGTCAAGGCAAAGATCC	32	124913225	0.811786680137714	6	15	100	0.130434782608696	Coding RNAs	124913264	60
chr12	124913369	124913398	30	-	G9377.1	AGCTGGAAGATGGGCGCACCCTGTCTGACT	12	124913387	0.830295983949258	2	6	48	0.111111111111111	Coding RNAs	124913378	30
chr12	124913403	124913453	51	-	G9377.2	CAGGACAAGGAAGGCATTCCTCCTGACCAGCAGAGGTTGATCTTTGCCGGA	15	124913422	0.834023472412875	5	8	50	0.137931034482759	Coding RNAs	124913428	51
chr12	124913470	124913584	115	-	G9377.3	AAGAGTCCACCCTGCACCTGGTGCTCCGTCTCAGAGGTGGGATGCAAATCTTCGTGAAGACACTCACTGGCAAGACCATCACCCTTGAGGTCGAGCCCAGTGACACCATCGAGAA	60	124913508	0.82567335266235	14	33	254	0.114982578397213	Coding RNAs	124913475	115
chr12	124913597	124913799	203	-	G9377.4	TGGCCGTTTTTGGCTTTTTTGTTAGACAATGCAGATCTTCGTGAAGACTCTGACTGGTAAGACCATCACCCTCGAGGTTGAGCCCAGTGACACCATCGAGAATGTCAAGGCAAAGATCCAAGATAAGGAAGGCATCCCTCCTGACCAGCAGAGGCTGATCTTTGCTGGAAAACAGCTGGAAGATGGGCGCACCCTGTCTGACT	108	124913625	0.808603598847322	34	85	710	0.106918238993711	Coding RNAs	124913774	203
chr12	124914589	124914617	29	-	G9378.1	CTTGTTTGTGGATCGCTGTGATCGTCACT	18	124914593	0.714512984418225	7	11	141	0.0723684210526316	Coding RNAs	124914601	29
chr12	124921755	124921786	32	-	G9379.1	TGAGGCCCCGGGTTCGATCCCCGGCATCTCCA	28	124921778	0.597209304042287	3	4	125	0.0310077519379845	Intergenic space	124921769	32
chr12	124927345	124927379	35	-	G9380.1	CGCGGGAGACCGGGGTTCGATTCCCCGACGGGGAG	16	124927345	0.942290560023426	3	5	45	0.1	Intergenic space	124927366	35
chr12	124927381	124927416	36	-	G9380.2	TCCTCGTTAGTATAGTGGTGAGTATCCCCGCCTGTC	37	124927399	0.745712416183617	9	33	212	0.13469387755102	Intergenic space	124927388	36
chr12	124927842	124927870	29	-	G9381.1	GTCCCTGGTTCGATCCCGGGTTTCGGCAC	21	124927857	0.77694876498866	4	10	110	0.0833333333333333	Intergenic space	124927855	29
chr12	124939647	124939718	72	-	G9382.1	TCCTCGTTAGTATAGTGGTGAGTATCCCCGCCTGTCACGCGGGAGACCGGGGTTCGATTCCCCGACGGGGAG	53	124939647	0.905967126265596	13	50	275	0.153846153846154	Intergenic space	124939690	72
chr12	127166068	127166091	24	-	G9386.1	CCTGGGAAACGGGGCGCGGCCGGA	2779	127166068	0.999999123036611	1	4	1919	0.00208008320332813	Antisense	127166084	24
chr12	132755081	132755129	49	-	G9407.1	AATGACAATGGATGCTCTGTTGGCTCGATTGAAACTTCTGAATCCAGAT	23	132755081	0.854450437843148	9	24	166	0.126315789473684	Coding RNAs	132755107	49
chr12	132761653	132761679	27	-	G9408.1	AGGTCTGGGCCGCAGCGGGACCCCAGT	12	132761665	0.788071635455033	2	4	18	0.181818181818182	Coding RNAs	132761660	27
chr12	132822205	132822237	33	-	G9410.1	AGTAGGGCCCCTCCCAGGAGCTCTTGGCTGTTG	11	132822237	0.837200344582012	6	9	54	0.142857142857143	Coding RNAs	132822212	33
chr12	132822239	132822276	38	-	G9410.2	TTGTGAGTCATCAGATCTTCTCCTGAAAATGGGAGACA	14	132822239	0.830418418773964	5	6	76	0.0731707317073171	Coding RNAs	132822255	38
chr13	21176666	21176723	58	+	G9424.1	CACGGCGTCTGCTGGCGGCCGCGGAGACGCAGAGTCTTGAGCAGCGCGGCAGGTGAGT	36	21176702	0.642985765230604	6	24	103	0.188976377952756	Coding RNAs	21176706	58
chr13	21176917	21176986	70	+	G9425.1	ATGTTCCTGACTGCGCTCCTCTGGCGCGGCCGCATTCCCGGCCGTCAGTGGATCGGGAAGCACCGGCGGC	48	21176982	0.827144438184141	11	36	223	0.138996138996139	Coding RNAs	21176941	70
chr13	21176993	21177067	75	+	G9425.2	TCGTGTCGTTGCGCGCCAAGCAGAACATGATCCGCCGCCTGGAGATCGAGGCGGAGAACCATTACTGGCTGAGCA	29	21177043	0.751378602825232	11	27	83	0.245454545454545	Coding RNAs	21177024	75
chr13	25301655	25301770	116	+	G9439.1	AGTTCCCGCCAGGTCCGTGCCGGGCGAGAGAGATGCTGCCCGGCCCGCCTCGGCTTTGAGGCGAGAGAAGTGTCCCAGACCCATTTCGCCTTGCTGACGGCGTCGAGCCCTGGCCA	47	25301683	0.871752429924698	13	25	160	0.135135135135135	Coding RNAs	25301662	116
chr13	25301782	25301817	36	+	G9439.2	AGGGTTCTCCTTCGGGTCCGGGACTCTGGGCTCCAC	11	25301800	0.72009547215849	5	6	42	0.125	Coding RNAs	25301796	36
chr13	27424741	27424821	81	+	G9452.1	GATCCGCCGGCCGTGGTCGCCGAGTCGGTGTCGTCCTTGACCATCGCCGACGCGTTCATTGCAGCCGGCGAGAGCTCAGCT	30	27424758	0.755832765525905	11	20	129	0.134228187919463	Coding RNAs	27424764	81
chr13	27945260	27945311	52	+	G9461.1	ATGGTGGCCTACTGGAGACAGGCTGGACTCAGCTACATCCGATACTCCCAGA	19	27945262	0.74326361353475	8	16	79	0.168421052631579	Non-coding genes	27945292	52
chr13	28598988	28599020	33	+	G9468.1	GAGAAGCCCTCTGCCATCCAGCAGCGAGCCATT	14	28598988	0.686972804176919	4	5	49	0.0925925925925926	Non-coding genes	28598997	33
chr13	33818150	33818185	36	+	G9480.1	AGCGTAGGCCCCCGGGAACTCGAGCTGCCATGAGCC	22	33818150	0.915980387715708	3	12	44	0.214285714285714	Coding RNAs	33818171	36
chr13	48233212	48233311	100	+	G9505.1	CGCCTCTGCCGCCGCGGAGCTTCCCGAACCTCTTCAGCCGCCCGGAGCCGCTCCCGGAGCCCGGCCGTAGAGGCTGCAATCGCAGCCGGGAGCCCGCAGC	29	48233311	0.962207504289882	8	14	65	0.177215189873418	Coding RNAs	48233249	100
chr13	48233350	48233395	46	+	G9505.2	CAGGCCGCGCCATGGTGAAGGTGACGTTCAACTCCGCTCTGGCCCA	23	48233350	0.888569305748453	7	19	99	0.161016949152542	Coding RNAs	48233368	46
chr13	52455482	52455552	71	+	G9516.1	ACTGCGGCGGCGGTGGTCTGAGGAAGTTCTATCTTGGCGCTAAAGCGGAGACGCATCCCCCGACCCGAGGC	20	52455552	0.97718734770472	7	12	79	0.131868131868132	Coding RNAs	52455506	71
chr13	71675048	71675074	27	+	G9526.1	AGGAGGTCTCTGTACCACGGCTCGTAC	12	71675074	0.678238540490475	4	7	57	0.109375	Non-coding genes	71675059	27
[truncated: 5,645 more rows]
