# Supplementary material for: DDX3 depletion represses translation of mRNAs with complex 5′ UTRs
Source: Nucleic Acids Res. 2021 Apr 27;49(9):5336–50. doi: 10.1093/nar/gkab287 (PMC8136831; doi:10.1093/nar/gkab287)
Supplement: gkab287_Supplemental_Files [file gkab287_supplemental_files.zip › Table S5-siRNA sequences.csv]

siTOOLs siRNA pool sequences for ribosome profiling
Row	siPOOL	Target NCBI Gene ID	Target symbol	Target species	Sense seq	Antisense seq
1	DDX3X	1654	DDX3X	human	GCAACAACTGTCCTCCACA	TGTGGAGGACAGTTGTTGC
2	DDX3X	1654	DDX3X	human	GCATACTATTACAGGGAAA	TTTCCCTGTAATAGTATGC
3	DDX3X	1654	DDX3X	human	GAGGTGATGTATGAATACA	TGTATTCATACATCACCTC
4	DDX3X	1654	DDX3X	human	CTGCCAAACAAGCTAATAT	ATATTAGCTTGTTTGGCAG
5	DDX3X	1654	DDX3X	human	CAGTTAATAAGGTTTCAAA	TTTGAAACCTTATTAACTG
6	DDX3X	1654	DDX3X	human	CGCATGTACCAGCATCCAT	ATGGATGCTGGTACATGCG
7	DDX3X	1654	DDX3X	human	CTAGCCAAATGTGGGCATA	TATGCCCACATTTGGCTAG
8	DDX3X	1654	DDX3X	human	GGATCTCGTAGTGATTCAA	TTGAATCACTACGAGATCC
9	DDX3X	1654	DDX3X	human	GGTTGGAAATATGTACATA	TATGTACATATTTCCAACC
10	DDX3X	1654	DDX3X	human	CCATAAATAATATAAGGAA	TTCCTTATATTATTTATGG
11	DDX3X	1654	DDX3X	human	GGTCTGATAACTTGAAATA	TATTTCAAGTTATCAGACC
12	DDX3X	1654	DDX3X	human	GGCTCCAGAAGAGTAACAA	TTGTTACTCTTCTGGAGCC
13	DDX3X	1654	DDX3X	human	GTAACAAACTGAAATCTTT	AAAGATTTCAGTTTGTTAC
14	DDX3X	1654	DDX3X	human	GCACATTGCAATCCTCAAA	TTTGAGGATTGCAATGTGC
15	DDX3X	1654	DDX3X	human	GGCATAATCAGTGACTTGT	ACAAGTCACTGATTATGCC
16	DDX3X	1654	DDX3X	human	GGCAAACTGTATTAAGTTA	TAACTTAATACAGTTTGCC
17	DDX3X	1654	DDX3X	human	CTCAAGTCACTGTAGCTTT	AAAGCTACAGTGACTTGAG
18	DDX3X	1654	DDX3X	human	CTCCTTTGTTGTTGTCAAT	ATTGACAACAACAAAGGAG
19	DDX3X	1654	DDX3X	human	GGGAAGTCTAGCTTCTTCA	TGAAGAAGCTAGACTTCCC
20	DDX3X	1654	DDX3X	human	GACCTGAACTCTTCAGATA	TATCTGAAGAGTTCAGGTC
21	DDX3X	1654	DDX3X	human	GCTTACTATAGACTTCGTA	TACGAAGTCTATAGTAAGC
22	DDX3X	1654	DDX3X	human	GGCAGATCATTAATTATGA	TCATAATTAATGATCTGCC
23	DDX3X	1654	DDX3X	human	GAGAATTCATCTACTTAGA	TCTAAGTAGATGAATTCTC
24	DDX3X	1654	DDX3X	human	GCAAGGATTCACTGACCTT	AAGGTCAGTGAATCCTTGC
25	DDX3X	1654	DDX3X	human	GGCCAAAGATGAGCATTGT	ACAATGCTCATCTTTGGCC
26	DDX3X	1654	DDX3X	human	GAGCCTCAGATTCGTAGAA	TTCTACGAATCTGAGGCTC
27	DDX3X	1654	DDX3X	human	CTTTAACGAGAGGAACATA	TATGTTCCTCTCGTTAAAG
28	DDX3X	1654	DDX3X	human	GTGTAAATAAAGTGCTCTT	AAGAGCACTTTATTTACAC
29	DDX3X	1654	DDX3X	human	CCATAACTTTCTGATGTTA	TAACATCAGAAAGTTATGG
30	DDX3X	1654	DDX3X	human	GCCAGAATGCGGTGATCAA	TTGATCACCGCATTCTGGC
siRNA targeting DDX3 for in vitro translation; Horizon Dharmacon
GAUGCUGGCUCGUGAUUUC					Reference: DOI 10.1093/nar/gkn454 Lee et al and Reed 2008
siRNA nontargeting control for in vitro translation; Horizon Dharmacon
UGGUUUACAUGUCGACUAA
UGGUUUACAUGUUGUGUGA
UGGUUUACAUGUUUUCUGA
UGGUUUACAUGUUUUCCUA
